# Supplementary material for: Mining cholesterol genes from thousands of mouse livers identifies aldolase C as a regulator of cholesterol biosynthesis
Source: J Lipid Res. 2024 Feb 28;65(3):100525. doi: 10.1016/j.jlr.2024.100525 (PMC10965479; doi:10.1016/j.jlr.2024.100525)
Supplement: Supplemental Table S1 [file mmc5.xlsx]

## Sheet: SUPPLEMENTAL TABLE 1
Supplemental Table 1: Comprehensive Catalog of Mouse Genome-wide Expression Datasets with references
Dataset	Mouse Population	Sex	Method	Diet	# of Mice	# of Mice2	Genes in Module	Enrichment Pvalue (Cholesterol biosynthetic process)	PMID	Reference
1	Hybrid Mouse Diversity Population	Male	Microarray	Chow	288	288 mice (101 strains)	787	3.9x10-7	PMC2813484	Bennett BJ, Farber CR, Orozco L, Kang HM, Ghazalpour A, Siemers N, Neubauer M, Neuhaus I, Yordanova R, Guan B, Truong A, Yang WP, He A, Kayne P, Gargalovic P, Kirchgessner T, Pan C, Castellani LW, Kostem E, Furlotte N, Drake TA, Eskin E, Lusis AJ. A high-resolution association mapping panel for the dissection of complex traits in mice. Genome Res. 2010 Feb;20(2):281-90. doi: 10.1101/gr.099234.109…
2	Hybrid Mouse Diversity Population	Male	Microarray	High-Fat	227	227 mice (113 strains)	165	1.9x10-18	PMC3545283	Parks BW, Nam E, Org E, Kostem E, Norheim F, Hui ST, Pan C, Civelek M, Rau CD, Bennett BJ, Mehrabian M, Ursell LK, He A, Castellani LW, Zinker B, Kirby M, Drake TA, Drevon CA, Knight R, Gargalovic P, Kirchgessner T, Eskin E, Lusis AJ. Genetic control of obesity and gut microbiota composition in response to high-fat, high-sucrose diet in mice. Cell Metab. 2013 Jan 8;17(1):141-52. doi: 10.1016/j.cm…
3	Hybrid Mouse Diversity Population	Female	Microarray	High-Fat	206	206 mice (102 strains)	372	7.0x10-15	PMC4349439	Parks BW, Sallam T, Mehrabian M, Psychogios N, Hui ST, Norheim F, Castellani LW, Rau CD, Pan C, Phun J, Zhou Z, Yang WP, Neuhaus I, Gargalovic PS, Kirchgessner TG, Graham M, Lee R, Tontonoz P, Gerszten RE, Hevener AL, Lusis AJ. Genetic architecture of insulin resistance in the mouse. Cell Metab. 2015 Feb 3;21(2):334-347. doi: 10.1016/j.cmet.2015.01.002. PMID: 25651185; PMCID: PMC4349439.
4	Hybrid Mouse Diversity Population	Male	Microarray	Response to High-Fat Feeding	78	78 strains	85	5.2x10-19	PMC2813484 and PMC3545283	Dataset 1 and 2
5	Diversity Outbred	Male	RNA sequencing	Chow	48	48 mice	108	6.0x10-26	PMC5292866	Chick JM, Munger SC, Simecek P, Huttlin EL, Choi K, Gatti DM, Raghupathy N, Svenson KL, Churchill GA, Gygi SP. Defining the consequences of genetic variation on a proteome-wide scale. Nature. 2016 Jun 23;534(7608):500-5. doi: 10.1038/nature18270. Epub 2016 Jun 15. PMID: 27309819; PMCID: PMC5292866.
6	Diversity Outbred	Female	RNA sequencing	Chow	50	50 mice	68	2.8x10-25	PMC5292866	Chick JM, Munger SC, Simecek P, Huttlin EL, Choi K, Gatti DM, Raghupathy N, Svenson KL, Churchill GA, Gygi SP. Defining the consequences of genetic variation on a proteome-wide scale. Nature. 2016 Jun 23;534(7608):500-5. doi: 10.1038/nature18270. Epub 2016 Jun 15. PMID: 27309819; PMCID: PMC5292866.
7	Diversity Outbred	Male	RNA sequencing	High-Fat	46	46 mice	206	9.5x10-18	PMC5292866	Chick JM, Munger SC, Simecek P, Huttlin EL, Choi K, Gatti DM, Raghupathy N, Svenson KL, Churchill GA, Gygi SP. Defining the consequences of genetic variation on a proteome-wide scale. Nature. 2016 Jun 23;534(7608):500-5. doi: 10.1038/nature18270. Epub 2016 Jun 15. PMID: 27309819; PMCID: PMC5292866.
8	Diversity Outbred	Female	RNA sequencing	High-Fat	48	48 mice	643	7.0x10-14	PMC5292866	Chick JM, Munger SC, Simecek P, Huttlin EL, Choi K, Gatti DM, Raghupathy N, Svenson KL, Churchill GA, Gygi SP. Defining the consequences of genetic variation on a proteome-wide scale. Nature. 2016 Jun 23;534(7608):500-5. doi: 10.1038/nature18270. Epub 2016 Jun 15. PMID: 27309819; PMCID: PMC5292866.
9	Diversity Outbred	Male	Proteomics	Chow	48	48 mice	61	5.3x10-13	PMC5292866	Chick JM, Munger SC, Simecek P, Huttlin EL, Choi K, Gatti DM, Raghupathy N, Svenson KL, Churchill GA, Gygi SP. Defining the consequences of genetic variation on a proteome-wide scale. Nature. 2016 Jun 23;534(7608):500-5. doi: 10.1038/nature18270. Epub 2016 Jun 15. PMID: 27309819; PMCID: PMC5292866.
10	Diversity Outbred	Female	Proteomics	Chow	50	50 mice	77	8.8x10-23	PMC5292866	Chick JM, Munger SC, Simecek P, Huttlin EL, Choi K, Gatti DM, Raghupathy N, Svenson KL, Churchill GA, Gygi SP. Defining the consequences of genetic variation on a proteome-wide scale. Nature. 2016 Jun 23;534(7608):500-5. doi: 10.1038/nature18270. Epub 2016 Jun 15. PMID: 27309819; PMCID: PMC5292866.
11	Diversity Outbred	Male	Proteomics	High-Fat	46	46 mice	57	7.5x10-16	PMC5292866	Chick JM, Munger SC, Simecek P, Huttlin EL, Choi K, Gatti DM, Raghupathy N, Svenson KL, Churchill GA, Gygi SP. Defining the consequences of genetic variation on a proteome-wide scale. Nature. 2016 Jun 23;534(7608):500-5. doi: 10.1038/nature18270. Epub 2016 Jun 15. PMID: 27309819; PMCID: PMC5292866.
12	Diversity Outbred	Female	Proteomics	High-Fat	48	48 mice	35	5.8x10-27	PMC5292866	Chick JM, Munger SC, Simecek P, Huttlin EL, Choi K, Gatti DM, Raghupathy N, Svenson KL, Churchill GA, Gygi SP. Defining the consequences of genetic variation on a proteome-wide scale. Nature. 2016 Jun 23;534(7608):500-5. doi: 10.1038/nature18270. Epub 2016 Jun 15. PMID: 27309819; PMCID: PMC5292866.
13	Hybrid Mouse Diversity Population	Male	RNA sequencing	Chow	115	115 mice	189	3.7x10-35	In Submission	Brie Fuqua, Chris Vulpe, Aldons J. Lusis personal communication
14	F2: C57BL/6J-ApoE-/- and C3H/HeJ-ApoE-/-	Female	Microarray	Chow	142	142 mice	200	8.3x10-19	PMC1359071	Wang S, Yehya N, Schadt EE, Wang H, Drake TA, Lusis AJ. Genetic and genomic analysis of a fat mass trait with complex inheritance reveals marked sex specificity. PLoS Genet. 2006 Feb;2(2):e15. doi: 10.1371/journal.pgen.0020015. Epub 2006 Feb 3. PMID: 16462940; PMCID: PMC1359071.
15	F2: C57BL/6J-ApoE-/- and C3H/HeJ-ApoE-/-	Male	Microarray	Chow	142	142 mice	50	4.9x10-30	PMC1359071	Wang S, Yehya N, Schadt EE, Wang H, Drake TA, Lusis AJ. Genetic and genomic analysis of a fat mass trait with complex inheritance reveals marked sex specificity. PLoS Genet. 2006 Feb;2(2):e15. doi: 10.1371/journal.pgen.0020015. Epub 2006 Feb 3. PMID: 16462940; PMCID: PMC1359071.
16	Hybrid Mouse Diversity Population	Female	Microarray	Chow	96	96 mice	138	1.4x10-18	PMC4687930	Bennett BJ, Davis RC, Civelek M, Orozco L, Wu J, Qi H, Pan C, Packard RR, Eskin E, Yan M, Kirchgessner T, Wang Z, Li X, Gregory JC, Hazen SL, Gargalovic PS, Lusis AJ. Genetic Architecture of Atherosclerosis in Mice: A Systems Genetics Analysis of Common Inbred Strains. PLoS Genet. 2015 Dec 22;11(12):e1005711. doi: 10.1371/journal.pgen.1005711. Erratum in: PLoS Genet. 2016 Mar;12(3):e1005913. PMID…
17	Hybrid Mouse Diversity Population	Male	Microarray	Chow	101	101 mice	73	4.6x10-22	PMC4687930	Bennett BJ, Davis RC, Civelek M, Orozco L, Wu J, Qi H, Pan C, Packard RR, Eskin E, Yan M, Kirchgessner T, Wang Z, Li X, Gregory JC, Hazen SL, Gargalovic PS, Lusis AJ. Genetic Architecture of Atherosclerosis in Mice: A Systems Genetics Analysis of Common Inbred Strains. PLoS Genet. 2015 Dec 22;11(12):e1005711. doi: 10.1371/journal.pgen.1005711. Erratum in: PLoS Genet. 2016 Mar;12(3):e1005913. PMID…
18	Hybrid Mouse Diversity Population	Male	Proteomics	Chow	295	295 mice	13	1.2x10-9	PMC6656374	Parker BL, Calkin AC, Seldin MM, Keating MF, Tarling EJ, Yang P, Moody SC, Liu Y, Zerenturk EJ, Needham EJ, Miller ML, Clifford BL, Morand P, Watt MJ, Meex RCR, Peng KY, Lee R, Jayawardana K, Pan C, Mellett NA, Weir JM, Lazarus R, Lusis AJ, Meikle PJ, James DE, de Aguiar Vallim TQ, Drew BG. An integrative systems genetic analysis of mammalian lipid metabolism. Nature. 2019 Mar;567(7747):187-193. …
19	F2: CAST/EiJ and C57BL/6J	Male	Microarray	Chow	173	173 mice	41	5.5x10-3	PMC3265689	Langfelder P, Castellani LW, Zhou Z, Paul E, Davis R, Schadt EE, Lusis AJ, Horvath S, Mehrabian M. A systems genetic analysis of high density lipoprotein metabolism and network preservation across mouse models. Biochim Biophys Acta. 2012 Mar;1821(3):435-47. doi: 10.1016/j.bbalip.2011.07.014. Epub 2011 Jul 23. PMID: 21807117; PMCID: PMC3265689.
20	F2: CAST/EiJ and C57BL/6J	Female	Microarray	Chow	249	249 mice	12	2.1x10-2	PMC3265689	Langfelder P, Castellani LW, Zhou Z, Paul E, Davis R, Schadt EE, Lusis AJ, Horvath S, Mehrabian M. A systems genetic analysis of high density lipoprotein metabolism and network preservation across mouse models. Biochim Biophys Acta. 2012 Mar;1821(3):435-47. doi: 10.1016/j.bbalip.2011.07.014. Epub 2011 Jul 23. PMID: 21807117; PMCID: PMC3265689.
21	Hybrid Mouse Diversity Population	Male	Proteomics	Chow	97	97 mice	88	2.3x10-4	PMC3111477	Ghazalpour A, Bennett B, Petyuk VA, Orozco L, Hagopian R, Mungrue IN, Farber CR, Sinsheimer J, Kang HM, Furlotte N, Park CC, Wen PZ, Brewer H, Weitz K, Camp DG 2nd, Pan C, Yordanova R, Neuhaus I, Tilford C, Siemers N, Gargalovic P, Eskin E, Kirchgessner T, Smith DJ, Smith RD, Lusis AJ. Comparative analysis of proteome and transcriptome variation in mouse. PLoS Genet. 2011 Jun;7(6):e1001393. doi: …
22	Hybrid Mouse Diversity Population	Male	RNA sequencing	control	99	99 mice	69	3.3x10-41	PMC7674618	Tuominen I, Fuqua BK, Pan C, Renaud N, Wroblewski K, Civelek M, Clerkin K, Asaryan A, Haroutunian SG, Loureiro J, Borawski J, Roma G, Knehr J, Carbone W, French S, Parks BW, Hui ST, Mehrabian M, Magyar C, Cantor RM, Ukomadu C, Lusis AJ, Beaven SW. The Genetic Architecture of Carbon Tetrachloride-Induced Liver Fibrosis in Mice. Cell Mol Gastroenterol Hepatol. 2021;11(1):199-220. doi: 10.1016/j.jcm…
23	Hybrid Mouse Diversity Population	Male	RNA sequencing	treated	96	96 mice	146	3.24x10-29	PMC7674618	Tuominen I, Fuqua BK, Pan C, Renaud N, Wroblewski K, Civelek M, Clerkin K, Asaryan A, Haroutunian SG, Loureiro J, Borawski J, Roma G, Knehr J, Carbone W, French S, Parks BW, Hui ST, Mehrabian M, Magyar C, Cantor RM, Ukomadu C, Lusis AJ, Beaven SW. The Genetic Architecture of Carbon Tetrachloride-Induced Liver Fibrosis in Mice. Cell Mol Gastroenterol Hepatol. 2021;11(1):199-220. doi: 10.1016/j.jcm…
24	F2: C57BL/6J and DBA/2J	Female	Microarray	Chow	111	111 mice	44	2.1x10-4	DOI: 10.1038/nature01434	Schadt EE, Monks SA, Drake TA, Lusis AJ, Che N, Colinayo V, Ruff TG, Milligan SB, Lamb JR, Cavet G, Linsley PS, Mao M, Stoughton RB, Friend SH. Genetics of gene expression surveyed in maize, mouse and man. Nature. 2003 Mar 20;422(6929):297-302. doi: 10.1038/nature01434. PMID: 12646919.
25	F2: C57BL/6J Lepob/ob and BTBR T+ Itpr3tf/J Lepob/ob	Female	Microarray	Chow	254	254 mice	35	3.0x10-24	PMC2265422	Ferrara CT, Wang P, Neto EC, Stevens RD, Bain JR, Wenner BR, Ilkayeva OR, Keller MP, Blasiole DA, Kendziorski C, Yandell BS, Newgard CB, Attie AD. Genetic networks of liver metabolism revealed by integration of metabolic and transcriptional profiling. PLoS Genet. 2008 Mar 14;4(3):e1000034. doi: 10.1371/journal.pgen.1000034. Erratum in: PLoS Genet. 2008 Jul;4(7). doi: 10.1371/annotation/7989839d-0…
26	F2: C57BL/6J Lepob/ob and BTBR T+ Itpr3tf/J Lepob/ob	Male	Microarray	Chow	220	220 mice	28	3.8x10-28	PMC2265422	Ferrara CT, Wang P, Neto EC, Stevens RD, Bain JR, Wenner BR, Ilkayeva OR, Keller MP, Blasiole DA, Kendziorski C, Yandell BS, Newgard CB, Attie AD. Genetic networks of liver metabolism revealed by integration of metabolic and transcriptional profiling. PLoS Genet. 2008 Mar 14;4(3):e1000034. doi: 10.1371/journal.pgen.1000034. Erratum in: PLoS Genet. 2008 Jul;4(7). doi: 10.1371/annotation/7989839d-0…
27	F2: C57BL/6J and C3H/HeJ	Female	Microarray	Chow	77	77 mice	132	1.5X10-10	PMC2907192	van Nas A, Ingram-Drake L, Sinsheimer JS, Wang SS, Schadt EE, Drake T, Lusis AJ. Expression quantitative trait loci: replication, tissue- and sex-specificity in mice. Genetics. 2010 Jul;185(3):1059-68. doi: 10.1534/genetics.110.116087. Epub 2010 May 3. PMID: 20439777; PMCID: PMC2907192.
28	F2: C57BL/6J and C3H/HeJ	Male	Microarray	Chow	82	82 mice	18	8.6x10-15	PMC2907192	van Nas A, Ingram-Drake L, Sinsheimer JS, Wang SS, Schadt EE, Drake T, Lusis AJ. Expression quantitative trait loci: replication, tissue- and sex-specificity in mice. Genetics. 2010 Jul;185(3):1059-68. doi: 10.1534/genetics.110.116087. Epub 2010 May 3. PMID: 20439777; PMCID: PMC2907192.
29	BXD family	Male	Microarray	Chow	25	25 samples	36	1.2x10-13	PMC7495243	Mulligan MK, Mozhui K, Prins P, Williams RW. GeneNetwork: A Toolbox for Systems Genetics. Methods Mol Biol. 2017;1488:75-120. doi: 10.1007/978-1-4939-6427-7_4. PMID: 27933521; PMCID: PMC7495243.
30	BXD family	Male	Microarray	High-Fat	40	40 mice	186	7.1x10-26	PMC4179868	Wu Y, Williams EG, Dubuis S, Mottis A, Jovaisaite V, Houten SM, Argmann CA, Faridi P, Wolski W, Kutalik Z, Zamboni N, Auwerx J, Aebersold R. Multilayered genetic and omics dissection of mitochondrial activity in a mouse reference population. Cell. 2014 Sep 11;158(6):1415-1430. doi: 10.1016/j.cell.2014.07.039. PMID: 25215496; PMCID: PMC4179868.
31	BXD family	Male	Microarray	Chow	40	40 mice	300	2.7x10-17	PMC4179868	Wu Y, Williams EG, Dubuis S, Mottis A, Jovaisaite V, Houten SM, Argmann CA, Faridi P, Wolski W, Kutalik Z, Zamboni N, Auwerx J, Aebersold R. Multilayered genetic and omics dissection of mitochondrial activity in a mouse reference population. Cell. 2014 Sep 11;158(6):1415-1430. doi: 10.1016/j.cell.2014.07.039. PMID: 25215496; PMCID: PMC4179868.
32	BXD family	Male	Proteomics	Chow	53	53 mice	14	3.2x10-2	PMC4179868	Wu Y, Williams EG, Dubuis S, Mottis A, Jovaisaite V, Houten SM, Argmann CA, Faridi P, Wolski W, Kutalik Z, Zamboni N, Auwerx J, Aebersold R. Multilayered genetic and omics dissection of mitochondrial activity in a mouse reference population. Cell. 2014 Sep 11;158(6):1415-1430. doi: 10.1016/j.cell.2014.07.039. PMID: 25215496; PMCID: PMC4179868.
33	BXD family	Male	Proteomics	High-Fat	36	36 mice	33	3.0x10-3	PMC4179868	Wu Y, Williams EG, Dubuis S, Mottis A, Jovaisaite V, Houten SM, Argmann CA, Faridi P, Wolski W, Kutalik Z, Zamboni N, Auwerx J, Aebersold R. Multilayered genetic and omics dissection of mitochondrial activity in a mouse reference population. Cell. 2014 Sep 11;158(6):1415-1430. doi: 10.1016/j.cell.2014.07.039. PMID: 25215496; PMCID: PMC4179868.
34	BXD family	Male	Microarray	Chow	41	41 mice	32	5.6x10-15	PMC3518845	Gatti D, Maki A, Chesler EJ, Kirova R, Kosyk O, Lu L, Manly KF, Williams RW, Perkins A, Langston MA, Threadgill DW, Rusyn I. Genome-level analysis of genetic regulation of liver gene expression networks. Hepatology. 2007 Aug;46(2):548-57. doi: 10.1002/hep.21682. PMID: 17542012; PMCID: PMC3518845.
35	BXD family	Female	Microarray	Chow	41	41 mice	58	9.3x10-17	PMC3518845	Gatti D, Maki A, Chesler EJ, Kirova R, Kosyk O, Lu L, Manly KF, Williams RW, Perkins A, Langston MA, Threadgill DW, Rusyn I. Genome-level analysis of genetic regulation of liver gene expression networks. Hepatology. 2007 Aug;46(2):548-57. doi: 10.1002/hep.21682. PMID: 17542012; PMCID: PMC3518845.
