# Supplementary material for: Mining cholesterol genes from thousands of mouse livers identifies aldolase C as a regulator of cholesterol biosynthesis
Source: J Lipid Res. 2024 Feb 28;65(3):100525. doi: 10.1016/j.jlr.2024.100525 (PMC10965479; doi:10.1016/j.jlr.2024.100525)
Supplement: Supplemental Table S2 [file mmc6.xlsx]

## Sheet: CHOLESTEROL MODULES ACROSS DATA
Supplemental Table 2: Genes within each cholesterol module across all 35 datasets
DATASET 1	DATASET 2	DATASET 3	DATASET 4	DATASET 5	DATASET 6	DATASET 7	DATASET 8	DATASET 9	DATASET 10	DATASET 11	DATASET 12	DATASET 13	DATASET 14	DATASET 15	DATASET 16	DATASET 17	DATASET 18	DATASET 19	DATASET 20	DATASET 21	DATASET 22	DATASET 23	DATASET 24	DATASET 25	DATASET 26	DATASET 27	DATASET 28	DATASET 29	DATASET 30	DATASET 31	DATASET 32	DATASET 33	DATASET 34	DATASET 35
0610007P08Rik	0610007P14Rik	0610007P14Rik	0610007P14Rik	0610007P14Rik	0610007P14Rik	0610007P14Rik	0610009B14Rik	0610007P14Rik	0610007P14Rik	Adcy9	Acot11	3110045C21Rik	0610007P14Rik	0610007P14Rik	0610007P14Rik	0610007P14Rik	Acss2	Asah1	G6pdx	4931406C07Rik	1700092C10Rik	1700092C10Rik	1110067D22Rik	Agpat2	Acat2	0610008C08Rik	Acly	1110012D08Rik	0610007P14Rik	0610008F07Rik	Akr7a5	2810055F11Rik	AI427122	1500032L24Rik
0610007P14Rik	0610008F07Rik	1200014J11Rik	Acss2	1700067K01Rik	3110045C21Rik	1700003F12Rik	0610038P03Rik	Abcb4	Acbd4	Agpat6	Acss2	4930483K19Rik	0610011N22Rik	1600016N20Rik	1700018P08Rik	Acaca	Idi1	Asph	Gsx1	Abcd3	1810008I18Rik	1810008I18Rik	3110021N24Rik	Aldoc	Aldoc	0610042C05Rik	Cyp51	1700013H16Rik	0610010O12Rik	1110008F13Rik	Aldh1a1	Acadm	1700007H16Rik	1700007H16Rik
0610007P22Rik	1700021F05Rik	1700020I14Rik	Adh7	1700084C01Rik	6430562O15Rik	2610318N02Rik	1110017D15Rik	Acyp2	Acss2	Aldoc	Cdc42bpb	5033421B08Rik	1110019N10Rik	5133400G04Rik	2310030G06Rik	Acacb	Papss2	Brf1	Kcnmb4os2	Acadvl	4732419C18Rik	2810006K23Rik	5830417C01Rik	Dhcr7	Cyp51	1110012N22Rik	Dhcr7	Cyp51a1	1110020P15Rik	1500003O03Rik	Cct4	Acat1	2010204K13Rik	2010002A20Rik
0610010B08Rik	9030624J02Rik	1810046J19Rik	AI428936	3110045C21Rik	A930024N18Rik	4732419C18Rik	1600014C10Rik	Agap1	Alas2	Bcap29	Cdk18	A330041J22Rik	1110020L19Rik	Acacb	2810408I11Rik	Acat2	Dhcr7	Calm3	Nrk	Acly	4930509E16Rik	3110045C21Rik	Arl4a	Dntt	Dhcr7	2010305C02Rik	Fdps	Dhcr7	1700001L05Rik	1700030K09Rik	Cct7	Acot13	2210010C17Rik	Acacb
1200003I10Rik	Abhd2	2010011I20Rik	Aldoc	Acat2	Acat2	A130010J15Rik	1600016N20Rik	Aifm2	Aldoc	Brap	Clec1b	AC147983	1600016N20Rik	Acat2	3000002C10Rik	Acly	Hsd17b7	Canx	Olfr441	Acox1	Acat2	4732419C18Rik	Arntl	Exosc7	Fdft1	2310015J09Rik	Idi1	Fam120a	1700018F24Rik	4921513D23Rik	Clta	Acot4	2610019I03Rik	Acas2
1200014J11Rik	Acat2	2010012O05Rik	Aqp3	Acbd4	Acss2	Aacs	1700028E10Rik	Aldoc	Atp9a	Ccdc141	Cyp2d26	Acaca	1700012G19Rik	Acsl3	Aak1	Acsl3	Aldoc	Cav2	Olfr53	Acsl1	Acat3	4930509E16Rik	BC004728	Fdft1	Fdps	2310021H06Rik	Lss	Fdft1	1810007E14Rik	4930420K17Rik	Cyp2a5	Acsf3	A430005L14Rik	Acly
1200015M12Rik	Acp2	2010107G23Rik	Atpif1	Acsl3	Cetn2	Acacb	1700030J22Rik	Bcap29	Bag4	Cdc42bpb	Cyp51	Acacb	1700029B21Rik	Acss2	Abcb4	Acsl5	Cyp51	Commd4	Olfr703	Acsm1	Acsl3	Aacs	Blcap	Fdps	Hmgcr	2310037I24Rik	Mmab	Fdps	2410089E03Rik	4930431L04Rik	Decr2	Acy1	Acacb	Acsl4
1700008F21Rik	Acss2	2310035K24Rik	BC002059	Acss2	Clcn6	Acat2	1700040L02Rik	Bicd2	Bnip3l	Csnk1g3	Ddhd2	Acly	1810005K13Rik	Capn10	Abcd3	Acss2	Baat	Ctcflos	Olfr937	Adk	Acss2	Aagab	Chka	Hacl1	Hmgcs1	2610028A01Rik	MMT00013152	Gm10035	3830408C21Rik	4930480E11Rik	Man1a	Aldoa	Acas2	Adpn
1700019N12Rik	Agfg2	3000002C10Rik	Bmp10	Alas2	Cyp2r1	Acly	1700055N04Rik	Bloc1s6	Cdo1	Cyp2e1	Dhcr24	Acsl3	1810058I24Rik	Ccdc25	Abcf1	Aldob	Atl3	Cwc15	Prr23a3	Agxt2	Aldh1a7	Abcb10	Clock	Hmgcr	Idi1	2610029I01Rik	MMT00028216	Gpx7	4930430D24Rik	4930568D16Rik	Sfxn1	Anpep	BC028440	Ang2
1700094J05Rik	Aldh1l1	5730469M10Rik	Bpifb1	Aoc3	Cyp51	Acot7	1810010H24Rik	Bscl2	Cisd2	Cyp51	Dhcr7	Acsl5	2010002N04Rik	Cyb5r3	Acaca	Aldoc	Fdps	Edem1	Tnpo2	Aifm1	Cetn2	Acaca	Clpx	Hmgcs1	Insig1	2810422J05Rik	MMT00063985	Hb1bp3	5031439G07Rik	4933407C03Rik	Sfxn3	Atad3a	C12orf76	Ang4
2010001M06Rik	Aldoc	Aacs	Capn10	Ap1s3	D130043K22Rik	Acsl3	2010012O05Rik	Cd81	Clcn2	Dctn5	Fdft1	Acss2	2010016I18Rik	Cyp51	Acacb	Aqp8	Msmo1	Epb41l4aos	X2900022M12Rik	Akr1c6	Cyp20a1	Acat2	Coq10b	Idi1	Lss	3300001G02Rik	MMT00067195	Hsd17b7	5430411K18Rik	4933425L06Rik	Timm44	Cat	Dhcr7	Arcn1
2010109I03Rik	Angptl7	Aadat	Cbx7	Apoc2	Ddi2	Acsl5	2410004P03Rik	Chpt1	Creb3l3	Dhcr7	Fdps	Acss2os	2010305C02Rik	Dhcr24	Acat2	Chrna4	Rdh11	Erg28	X4930465K10Rik	Aldh1	Cyp2r1	Acat3	Cry2	Insig1	Mum1	6330403K07Rik	Nsdhl	Idi1	6720456H20Rik	4933426M11Rik	Tm7sf2	Copa	Ebp	B430110G05Rik
2210415F13Rik	Ank	Abcb4	Ccdc25	Arhgef38	Dhcr7	Acss2	2410131K14Rik	Cnot1	Csnk1g3	Eif1	Habp4	Aldh3b3	2310045A20Rik	Dhcr7	Acly	Cs	Nsdhl	Ero1lb		Aldh1a1	Cyp51	Acly	Cyp2a5	Lss	Mvd	9830102E05Rik	Pcsk9	Igf2bp3	9430020K01Rik	4933432B09Rik	Ube2d3	Cryz	Echdc1	C3orf67
2310010J17Rik	Anxa6	Abhd5	Cd99l2	Arnt	Dnpep	Acyp1	2700046A07Rik	Cnp	Cyp51	Ercc3	Haus7	Aldoc	2610204M08Rik	Dntt	Acsl5	Cyb5r3		Erp44		Aldh1a7	Dhcr24	Acss2	Dbp	Mum1	NA	Abcc3	Pdzk1ip1	Inmt	9530048O09Rik	5430411K18Rik	Vps29	Cyb5r3	Elovl5	C530009C10Rik
2310014L17Rik	Arg1	Acacb	Cdkn2d	C130046K22Rik	Dusp19	Adh1	2810007J24Rik	Commd7	D6Wsu163e	Exosc2	Hmgcr	Ank2	2810439K08Rik	Dusp9	Acss2	Cyp51		Fis1		Aldh2	Dhcr7	Adh4	Epha2	Mvd	Paox	Acaca	Pmvk	Mafg	A530099J19Rik	9430020K01Rik		Eci2	Fdft1	Cded
2310022A10Rik	Ass1	Acat2	Cenpm	Capn10	Ebp	Ambra1	3110045C21Rik	Cyp51	Depdc7	Exosc3	Hmgcs1	Aqp8	4432405B04Rik	Eaf2	Aldob	D130043K22Rik		Fopnl		Aldh4a1	Dock6	Adprm	Eps8l2	Paox	Pmvk	Acacb	Pnpla5	Ms4a8a	Abcc4	9530058B02Rik		Ehhadh	Fdps	Commd10
2310079F23Rik	Atp6v1g1	Acbd6	Cetn2	Cetn2	Echdc1	Anxa6	4732419C18Rik	Dcun1d1	Dhcr7	F7	Hsd17b7	Chrna4	5730596K20Rik	Fads1	Aqp8	Dhcr7		Hsd17b10		Aldob	Ebp	Akr1c6	Hdac5	Pls1	Psg16	Acss2	Rbp7	Mvd	Abhd14b	Aco1		Fasn	Gca	Cs
2610001J05Rik	Bambi	Acly	Cyb5b	Cnp	Fam72a	Ap5s1	4930443O20Rik	Dhcr7	Dip2c	Fam120b	Idi1	Copz1	6330403K07Rik	Fads2	Atp2b2	Dlat		Jarid2		Arg1	Echdc1	Alas2	Hes6	Pmvk	Pstpip2	AI507611	Tm7sf2	Nsdhl	Acat2	Acot8		Gstt1	Hapln1	Cyb5b
2610201A13Rik	Brcc3	Acot12	Cyp51	Cuedc2	Fdft1	Apoa1bp	4930455H04Rik	Dhrs3	Dopey2	Fas	Lrpap1	Cphx2	9630046K23Rik	Fdft1	BC004004	Dock6		Lhpp		Asl	Erg28	Anks4b	Insig1	Psg16	Rdh11	Allc		Olfr1100	Acss2	Acsl3		Krt18	Hsd17b7	Cyp3a25
2810055F11Rik	Capn10	Acsl1	Dep1	Cyp2c40	Fdps	Atp11a	4930481A15Rik	Dido1	Dtymk	Fdft1	Lss	Cphx3	Aacs	Gata1	C8b	Elovl5		Ly75		Ass1	Fasn	Arhgap26	Insig2	Pstpip2	Sc4mol	Apip		Olfr1300-ps1	Adora1	Acsm1		Lactb	Idi1	Cyp51a1
2810474O19Rik	Casp3	Acsl4	Echdc1	Cyp2c53-ps	Fmo4	Bag2	5031425F14Rik	Eng	Fads6	Fdps	Lurap1l	Cs	Acaca	Gramd3	Casp3	Elovl6		Mapk1ip1		Atp5b	Fdft1	B4galnt3	Lonrf3	Rdh11	Sc5d	Apoa1bp		Olfr924	Ak3l1	Adck2		Lars	Il1rl1	Dhcr7
3110007F17Rik	Ccdc137	Acsl5	Eri2	Cyp2c65	Gfra1	BC046401	5033411D12Rik	Fdft1	Fam203a	Gabpa	Mmab	Csl	Acacb	Hamp1	Ccdc77	Fads1		Mmab		AU018778	Fdps	Bcs1l	Lrfn3	Sc4mol	Sqle	BC010787		Pex10	Aldh8a1	Agpat3		Lcp1	Ipo11	Ebpl
4930455C21Rik	Ccdc25	Acss2	Fdft1	Cyp2c66	Gm13502	Bmi1	5330438D12Rik	Fdps	Fam76a	Gla	Mvd	CT485613	Acat2	Hmgcr	Cenpl	Fads2		Mocs1		Cat	Fmn1	Bhlhe40	Mad2l2	Sc5d	Stard4	BC021614		Ppap2b	Aldoc	Agt		Pklr	Mmab	Echdc1
4933400A11Rik	Cdc42	Akt1	Fdps	Cyp2c67	Gm15587	Bves	5430416N02Rik	Fgfr4	Fdft1	Gm5814	Mvk	Cyb5r3	Acly	Hmgcs1	Cep83	Fam101a		Msmo1		Cltc	Frmd4b	C430014B12Rik	Map2k3	Scd2	Tlcd2	Bdh2		Rab27a	Alkbh4	Akt1		Psmb5	Mrpl16	Edn2
6330512M04Rik	Cdkn2d	Aldh1a7	Git1	Cyp2c68	Gm20721	C030013C21Rik	8430408G22Rik	Fitm2	Fdps	Gzf1	Nol9	Cyp2r1	Acsl4	Idi1	Chrna4	Fasn		Oat		Cox4i1	Gm13502	Car3	Map2k6	Shmt1	Tm7sf2	Car5a		Rnf145	Amt	Alas2		Psmd8	Mvk	Elovl6
A030009H04Rik	Cetn2	Aldh1l1	Gm13502	Cyp51	Haus7	C1s	9330161L09Rik	Gm10146	Gpc4	Hmgcr	Nsdhl	Cyp51	Acsl5	Insig1	Cnih1	Fbp1		Pdia4		Cox5a	Gm17102	Casp7	Mtss1	Spata24	Tmem97	Ces5		Sc4mol	Ankrd40	Amigo2		Qdpr	Nsdhl	Farp1
A130040M12Rik	Chrna4	Aldob	Hap1	Dhcr24	Hmgcr	C330021F23Rik	9330182L06Rik	Gtf2e1	Hao1	Hmgcs1	Pmvk	Dct	Acss2	Kctd7	Cs	Fbxl4		Pfn2		Cps1	Gm19680	Cd59b	Ngef	Sqle	X0610007P14Rik	Chrne		Sp6	Anks4b	Ankrd16		Rpn1	Prkwnk4	Fasn
A4galt	Cryzl1	Aldoc	Haus7	Dhcr7	Hmgcs1	C4bp	A130051J06Rik	Gtf3c4	Hmgcr	Hps5	Rdh11	Dhcr24	Adipor2	Lss	Cutal	Fdft1		Prss36		Cyb5r3	Gm3571	Cers2	Npnt	Stard4	Zfp420	Cts8		Sqle	Anubl1	Anubl1		Sec14l2	Rdh11	Fdft1
AA407331	Cyb5b	Amacr	Hist1h1e	Dusp3	Hsd17b7	C87414	A430078G23Rik	Hmgcr	Hmgcs1	Idi1	Sc4mol	Dhcr7	Adpn	Mmab	Cyb5b	Fdps		Ptprf		Cyc1	Gm37784	Chrna4	Per2	Tlcd2		Cyb5r3		Szt2	Anxa11	Ap3d1		Sucla2	Sc4mol	Fdps
AA408396	Cyb5r3	Anxa6	Hltf	E2f3	Idh1	Capn10	A530020G20Rik	Hmgcs1	Hsd17b7	Kdm2b	Sc5d	Dntt	Aldh1a7	MMT00010050	Cyb5r3	Fgfrl1		Rbm17		Cyp27a1	Gm5809	Col27a1	Per3	Tm7sf2		D10Ucla1		Taf1d	B3gnt5	Apoc2		Suclg2	Tm7sf2	Flana
AA409749	Cyp2a12	Anxa7	Hmgcr	Ebp	Idi1	Casp3	A630052C17Rik	Hrg	Idi1	Mea1	Scarb2	Ebp	Allc	MMT00042044	Cyp51	Gale		Rbm20		D10Jhu81e	Gm5873	Col5a3	Por	Tmem97		D530025C17Rik		Tmem97	BC050254	Arfgef2		Tln1	Tmem129	Flvcr2
Aadac	Cyp51	Apex1	Hmgcs1	Emp2	Insig1	Ccpg1	AA645442	Hsd17b13	Inhbe	Mospd2	Smad1	Echdc1	Alx3	Mvd	Dars2	Gm38481		Sae1		Ddt	Gm6781	Cyb5b	Rhobtb1	Tsr2		Ddit4		Ugdh	Cables1	Asph		Ugp2	Usp19	Gng1
Abcb1b	Dapk2	Aplf	Hsd17b7	Ezr	Kctd7	Cd302	Aacs	Idi1	Inpp1	Mvd	Sqle	Elovl6	Ap2a2	Mvk	Dbi	Gpam		Sash1		Dhrs4	Gm8163	Cyp4f14	Rhou	X0610007P14Rik		Dnajc17		Vegfa	Cdc42se1	Atg2a		Vdac1		Hmgcs1
Abcc1	Dazap2	Aqp8	Idi1	Fam101a	Lss	Cdc42ep4	Abcb4	Ints8	Lss	Mvk	Tm7sf2	Erg28	Aqp8	Nfe2	Derl2	Hmgcr		Slc30a7		Eef2	Hmgcr	Cyp4x1	Slc16a1	X4833442J19Rik		Dntt		Vmn2r17	Chi3l1	Atp6v0b				Idi1
Abhd8	Dhcr7	Aqp9	Igkv1-135	Fam198b	Mmab	Cdh1	Abhd5	Mad2l1	Mblac2	Nle1	Tmem97	Evc2	Atp5s	Nsdhl	Dhcr7	Hmgcs1		Sparc		Ephx1	Hmgcs1	Cyp51	Slc45a3	Zfp420		Dusp9		Vnn3	Chrac1	Bace1				Il21r
Abi3bp	Dock6	Arhgap18	Imp4	Fam83a	Mthfd2l	Cdhr5	Acaca	Mapk1	Metap1d	Nr1d1		Fabp5	Bbs4	Pcsk9	Dlat	Hsd17b7		Spcs1		Ephx2	Hsd17b7	D630024D03Rik	Slc9a3r1			Echdc3		Zbtb10	Cnnm2	Bag4				Lactb2
Abt1	Eaf2	Arhgef16	Ints3	Fdft1	Mvd	Cdk5r1	Acacb	Mettl9	Mmab	Nsdhl		Fabp5l2	BC010787	Pdzk1ip1	Dnph1	Insig1		Ssr1		Esd	Idh1	Dbi	Spon2			Exosc2			Cntnap1	BC025446				Lss
Abtb1	Ebp	Arid4b	Klra18	Fdps	Mvk	Cdkl2	Acat2	Mmab	Mpp6	Papd5		Fam136b-ps	BC027342	Pmvk	Echdc1	Khk		Tram1		Fabp1	Idi1	Ddo	St5			Extl3			Cox5a	Bdh2				Mlh1
Acat2	Echdc1	Atg4b	Lbr	Foxc2	Nfe2	Cfi	Acly	Mvd	Mup13	Pdcd10		Fam213a	BC055107	Rdh11	Elovl5	Ldlr		Txndc12		Fah	Insig1	Derl2	Sumo3			Fabp2			Cwc22	Bend6				Mmab
Aco1	Eef1a1	Atl3	Lcorl	G730013B05Rik	Nono	Chrna4	Acot1	Mvk	Mvd	Pde4dip		Fasn	Bet1	Ropn1l	Elovl6	Lss		Vcp		Fasn	Kctd7	Dhcr7	Tef			Fads1			Cyp4x1	Birc3				Mod1
Acp1	Elovl2	Atp5j2	Ldlr	Gm10814	Nsdhl	Chst2	Acsl3	Naglu	Mvk	Pmvk		Fdft1	C2	Sc4mol	Eno1	Mblac2		Xrcc6		Fbp1	Lactb2	Dntt	Tjp3			Fads2			Cyp51	Bnip3l				Mvd
Actl6b	Esm1	Atp5s	LOC100047577	Gm11518	Nudt2	Clec11a	Acsl5	Ninj1	Nelfe	Pou2f1		Fdps	C230081A13Rik	Sc5d	Enpep	Me1				Fdx1	Ldlr	Ebp	Usp2			Fdft1			D330050I23Rik	Brap				Nsdhl
Adh7	Etl4	Atp6v1g1	LOC100048005	Gm13502	Pcsk9	Clu	Acss2	Nsdhl	Nsdhl	Prpf4b		Fmn1	C730027P07Rik	Sqle	Ergic1	Mid1ip1				Ftcd	Lrrk1	Echdc1	Wee1			Fdps			Dcakd	Brpf3				Nudt2
Adnp2	F9	Avpi1	Lrr1	Gm13864	Pdzk1ip1	Cnot8	Acvr1c	Ntan1	Pddc1	Qpctl		Galt	Ccdc25	Srebf2	Fasn	Mr1				Galm	Lss	Elovl6	Xrcc6bp1			Fgf10			Ddit4l	Bsdc1				Pao
Adora2b	Fastkd5	BC021614	Lss	Gm14265	Pfkfb1	Coa6	Adprhl1	Pank3	Picalm	Ralgapb		Gck	Cdh23	Tlcd1	Fdps	Msmo1				Gapdh	Mid1ip1	Erg28				Gamt			Dhcr7	C730027P07Rik				Pck1
Adprh	Fbxo25	BC056474	Mbd1	Gm14817	Pgd	Coasy	Agpat6	Plcg1	Pir	Rdh11		Ggt7	Chrne	Tm7sf2	Fkbp14	Mvd				Got2	Mmab	Fads1				Gpr84			Dlg5	Calcoco1				Pmvk
Adssl1	Fbxo3	Bmp4	Mmab	Gm15249	Pmvk	Csrp3	AI848285	Plin5	Plxnd1	Sel1l		Gm11295	Col15a1	Tmem97	Fxn	Mvk				Gpd1	Msmo1	Fads2				Gpsn2			Drap1	Cars				Rabac1
Agl	Fbxo36	Brix1	Mms19	Gm2366	Pold2	Cutal	Aifm3	Pmvk	Pmvk	Slc16a2		Gm11437	Crsp2	Tmprss7	Fzd5	Ndufa8				Gpx1	Mvd	Fasn				Gstt1			Ebp	Cblc				Rdh11
Ahi1	Fdft1	Brpf1	Mospd2	Gm25135	Pradc1	Cxadr	Aig1	Rdh10	Ppara	Sqle		Gm11773	Cs	Vegfb	Gabarapl1	Nsdhl				Gstk1	Mvk	Fdft1				Gstt3			Ect2l	Ccdc6				Rnase4
AI428936	Fdps	C3	Mvd	Gm26695	Rassf6	Cyb5b	Akr1c14	S1pr1	Ppp1r21	Tial1		Gm12222	Csl	Zc3h12a	Gale	Paox				Gstm1	Nfe2	Fdps				Hspb1			Ednrb	Ccdc67				Sc4mol
Akna	Gabbr1	Capn10	Mvk	Gm3248	Rdh11	Cyb5r3	Akr1c6	Sbno1	Ppp4r1	Tm7sf2		Gm12744	Cyb5b		Gapdh	Pcbp4				Hadhb	Nkx2-6	Ghr				Igh-V			Enpp3	Ccr6				Sc5d
Akr1a1	Gcnt2	Carhsp1	Nfyb	Gm6039	Rps12-ps3	Cyp2r1	AL669834	Sc4mol	Rab4b	Tmem150a		Gm13375	Cyb5r3		Gas2	Pcsk9				Hint1	Nsdhl	Gm10433				Il17e			Faah	Cdc34				Scd1
Akr1c12	Glyat	Casp3	Nsdhl	Gm6612	Sc4mol	Cyp51	Aldh1a7	Sqle	Rdh11	Top3b		Gm13502	Cyp2j5		Ggct	Peli1				Hmgcs2	Paox	Gm11295				Impa2			Far2	Ceacam5				Sema4f
Akr1c13	Gm13502	Ccdc25	Osgep	Gm7535	Sc5d	D130043K22Rik	Amy1	Stard13	Rilp	Trim34a		Gm13991	Cyp2r1		Gm2573	Pklr				Hpd	Pcsk9	Gm11773				Insig1			Fbxo15	Cenpn				Sgsm1
Aldh18a1	Gm1821	Cd207	Pdzk1ip1	Gm9234	Sesn1	Dbi	Ankrd22	Stard4	Rpusd3	Trip12		Gm13998	Cyp51		Gm35595	Pmvk				Hrsp12	Pmvk	Gm12315				Irs1			Fbxo36	Cenpv				Sirt5
Aldh7a1	Gm2444	Cd302	Pmvk	Gm9905	Sgsm1	Dcaf12	Ankrd34b	Stk16	Saa1	Upf3b		Gm14327	Dak		Gm38481	Pnpla3				Hspa9	Rdh11	Gm12718				Itih3			Fdft1	Ces2				Sos1
Alox12	Gm4736	Ces3a	Ppm1m	Gpr174	Sh2d4a	Dhcr7	Ankrd36	Stom	Sc4mol	Utp18		Gm14328	Dbh		Gm4285	Pnpla5				Krt18	Rpa1	Gm13502				Jarid1c			Fdps	Chic1				Sqle
Amd1	Gm8882	Ces3b	Prss8	Gpx7	Slc23a1	Dlat	Anp32a	Uvrag	Sdf4			Gm14493	Dbi		Gngt1	Pstpip2				Krt8	Sc5d	Gm17196				Khk			Flii	Chrna2				Tmem135
Ampd3	Gna12	Cherp	Pstpip2	Grn	Snai2	Dnajc12	Aoc2	Whsc1l1	Sh3pxd2a			Gm19572	Dcbld1		Gpam	Rdh11				Maob	Sgsm1	Gm19680				Klra9			Flot2	Clca6
Anapc13	Gna13	Chrna4	Ralb	Hmgcs1	Sorcs3	Dock6	Aox2	Xpo5	Slc35a1			Gm19680	Ddefl1		Gsta3	Samm50				Mttp	Slc23a1	Gm3571				Lcn11			Fmn1	Clec14a
Ankrd17	Gnmt	Clu	Rdh11	Hnrnpa1	Sqle	Ebpl	Ap5s1	Ywhab	Slc36a1			Gm29483	Derl1		Gstt3	Sc5d				Ndufa2	Slc46a3	Gm37403				Loxhd1			Gabarapl2	Cln3
Ankrd28	Got1	Cndp2	Sc4mol	Hsd17b7	Srebf2	Echdc1	Aqp8		Slc38a3			Gm29571	Derl2		Hapln4	Scd1				Nit2	Sqle	Gm37773				Lrriq2			Gins3	Clptm1
Anxa3	Gpx1	Copz1	Sc5d	Idi1	Stard4	Eepd1	Arhgap10		Slc38a4			Gm34654	Derl3		Hfe2	Sigmar1				Otc	Srbd1	Gm37784				Lss			Gkap1	Cntnap3
Ap3b2	Gramd3	Cox5b	Scpep1	Iffo2	Stx7	Ehhadh	Arhgap18		Sqle			Gm3555	Dhcr7		Hmgcs1	Slc25a1				P4hb	Srebf1	Gm5809				Mamdc1			Gm12689	Coil
Apbb2	H13	Cox6b1	Sesn1	Insig1	Trpm6	Eif2ak4	Arhgap24		Srgap2			Gm35570	Dlat		Hsd17b7	Slc25a11				Pck1	Srebf2	Gm5873				Mfsd3			Gm16432	Cpt2
Apc	Haao	Cox7a2	Shf	Lbr	Wbp4	Fads1	Arhgef16		Tat			Gm3571	Dnajc17		Idh1	Slc25a5				Pdia3	Stard4	Gm6781				Mipep			Gm5256	Cyp2c55
Apobr	Hamp	Cpox	Slc23a1	Lss	Zc3h14	Fads2	Armc10		Tbck			Gm35986	Dntt		Insig1	Spata24				Pebp1	Tm7sf2	Gm7329				Mmab			Gm6471	Cyp4f18
Apoc1	Hdgf	Cs	Smad9	Map3k14	Zfand4	Fads3	Arpc5		Tdrkh			Gm36346	Dusp9		Khk	Sqle				Pgm2	Tmem97	Gm8163				MMT00000968			Gm9960	Cyp4f41-ps
Appl1	Hgd	Csnk2a2	Smoc2	Mmab		Fahd2a	Arxes2		Timd2			Gm37736	E330013P04Rik		Kynu	Thrsp				Pnp	Umps	Gngt1				MMT00008022			Gpr149	Cyp51
Aqp9	Hmgcr	Ctf1	Sqle	Mob3a		Fam117a	Asic5		Tm7sf2			Gm37784	Eaf2		Lactb2	Tmem144				Ppia		Gpr12				MMT00013152			Gprin3	D17Wsu92e
Arf4	Hmgcs1	Ctsd	Srebf2	Muc5b		Fam19a2	Aspn		Tm9sf1			Gm42413	Ear5		Ldlr	Tmem97				Prdx1		Gramd3				MMT00013924			Gramd3	D19Wsu162e
Arg2	Hsd17b7	Ctsl	Stard4	Mvd		Fam63b	Atl1		Tmtc3			Gm43072	Echdc1		Leap2	Tpi1				Prdx5		Gstm6				MMT00022640			Grina	D9Ertd402e
Arhgap1	Hspa1b	Cxadr	Sun1	Mvk		Fam84b	Atp1a1		Trnau1ap			Gm43738	Elovl5		Lhx6	Zfand4				Qprt		Hectd2os				MMT00024275			H2afx	Dennd4a
Arhgap9	Idi1	Cyb5b	Trappc5	Naglu		Fasn	AY074887		Tssc4			Gm44081	Elovl6		LOC102643271					Rbm25		Hes6				MMT00031309			H3f3b	Dennd4b
Arl6ip6	Il18	Cyb5r3	Trim37	Nfe2		Fdft1	B230217C12Rik		Ube2f			Gm47818	Fads1		Lrba					Rdh7		Hfe				MMT00032085			Heatr7a	Dgkd
Arnt2	Klf7	Cyp2c55	Trmt112	Nkiras2		Fdps	B3gnt8		Vcl			Gm48326	Fads2		Lrrtm4					Rdx		Hmgcr				MMT00032815			Hmcn1	Dhcr7
Arpc1b	Lbp	Cyp2d13	Ttl	Nlrp1b		Fgfr1	Baat		Zak			Gm48342	Fasn		Lss					Rplp0		Hmgcs1				MMT00035424			Hmgcr	Dpy19l3
Asb14	Lbr	Cyp2d26	Txnrd3	Nsdhl		Fmo1	Bbs10					Gm48574	Fbxo43		Mblac2					Rps3a		Hsd17b7				MMT00039635			Hmgcs1	Dync1h1
Asb18	Lce1h	Cyp2e1	Ube2i	Pcsk9		Fmo4	BC021785					Gm48795	Fdft1		Me1					Slc25a1		Idh1				MMT00044603			Hnf4g	Eaf1
Asph	Ldlr	Cyp4f15	Ucp3	Pkp4		Galk1	BC055324					Gm49050	Fdps		Mgam					Sod1		Idi1				MMT00050325			Hsd17b7	Echdc1
Aspscr1	LOC100047577	Cyp51	Vegfb	Pmvk		Gcc1	Bcas3					Gm5182	Fgf10		Mlh1					Spr		Insig1				MMT00050326			Hyal4	Eepd1
Atg5	LOC100502592	Dalrd3	Xlr3a	Pold2		Gcsh	Bex2					Gm5809	Foxd1		Mr1					Tpm3		Keg1				MMT00054075			Idh1	Efhd2
Atg7	LOC635087	Dbi	Xlr3b	Ptges3l		Gm10629	Btnl7-ps					Gm5873	Frmd4b		Msmo1					Tpt1		Lactb				MMT00058901			Idi1	Eif4g2
Atp11b	LOC675851	Dcaf11	Xlr3c	Rassf10		Gm10642	C030005K06Rik					Gm6100	Gale		Mtdh					Ugdh		Lactb2				MMT00063434			Ifna13	Eps8l2
Atp12a	Lss	Dctn2	Zfyve26	Rdh11		Gm11437	C030014I23Rik					Gm6166	Gas2		Mug1					Ugp2		Lap3				MMT00063985			Igf2bp2	Erp44
Atp1a3	Lztfl1	Ddx17		Rnf20		Gm11652	C130040N14Rik					Gm6223	Gfra4		Mvd					Uroc1		Ldlr				MMT00067195			Ilk	F420014N23Rik
Atp2c1	Mid1ip1	Derl1		Rpl19		Gm12176	C330021F23Rik					Gm6781	Gngt1		Mvk					Vdac1		Lipt1				MMT00068006			Insig1	Fam160b1
Atp6v0e2	Mmab	Derl2		Rpl19-ps11		Gm12247	Caln1					Gm7049	Gpam		Myo5b					Ywhag		Lss				MMT00069454			Ipo4	Fam178b
Aup1	Mosc1	Dhcr24		Rpl27		Gm12868	Camk1d					Gm7329	Gpr84		Nelfe							Mcm10				MMT00071470			Isca1	Fdft1
B130024G19Rik	Mul1	Dhcr7		Rpl27-ps3		Gm12879	Car8					Gm7451	Gpx5		Nsdhl							Me1				MMT00077196			Kcnu1	Fdps
B3gnt3	Mvd	Dlat		Rpl38-ps2		Gm13470	Casp9					Gm7654	Gramd3		Oxnad1							Mid1ip1				MMT00077710			Klf9	Fmn1
B3gnt5	Mvk	Dleu2		Sc4mol		Gm13502	Catsperg1					Gm7959	Gstm1		Pcbd1							Mipep				Mvd			Krt19	Fn3k
B4galt6	Myo10	Dnpep		Sesn1		Gm13784	Cbln3					Gm7979	Gstm2		Pcsk9							Mmab				Mx1			Krtap6-2	Foxp4
Baat1	Nap1l3	Dntt		Siglec5		Gm16596	Ccdc127					Gm8163	Gstt3		Pdk1							Mrpl16				Myo1c			Ldlr	Gabbr1
Bag2	Napa	Eaf2		Sqle		Gm20939	Ccdc134					Gm8911	H2-Bl		Pgk1							Mrpl39				Ndufb8			Leng1	Galnt2
Baiap2	Ndufc2	Ebpl		Srebf2		Gm4202	Ccdc137					Gm9290	Hes5		Pgrmc2							Mrps2				Ntng1			Lgals8	Glyr1
BC022960	Nek8	Echdc1		Sult2a2		Gm5405	Ccdc30					Gnat1	Hfe2		Phkb							Mrps27				Oaz2			Lhx8	Gm10035
BC023829	Nfe2	Eefsec		Tcea1-ps1		Gm8394	Ccdc69					Gngt1	Hmgcr		Pklr							Mrps5				Olfr1225			Lipt1	Gm1006
BC053393	Nrd1	Elovl1		Tm7sf2		Gpam	Ccdc71l					Gpam	Hmgcs1		Pmvk							Msmo1				Paox			Lmna	Gm10286
BC100451	Nsdhl	Elovl5		Tmco6		Gramd3	Ccnb2-ps					Gramd3	Hoxb1		Pnpla3							Mvd				Pax5			LOC638361	Gm10336
BC147527	Nudt2	Elovl6		Tmem106a		Gsta3	Ccnd1					Haus7	Idh1		Pnpla5							Mvk				Pcbp1			Lrfn3	Gm10521
Bcdin3d	Nus1	Eno1		Tmem97		Gstt1	Cd164					Hcn3	Idi1		Polr3g							Nars2				Pcca			Lsr	Gm10879
Bcl2a1a	Pcmt1	Ergic1		Tnfsf13		Haus7	Cd209d					Hmgcr	Insig1		Polr3k							Ndufaf1				Pcsk9			Lss	Gm11992
Bcl2a1b	Pde4b	Etl4		Ttc25		Hdgf	Cd209e					Hmgcs1	Iqcb1		Ppil1							Nit2				Pdzk1ip1			Maff	Gm13199
Bcl2a1d	Pdzk1ip1	F9		Ttc30a2		Hif1a	Cd209g					Hsd17b7	Irs1		Psmd11							Nqo2				Pebp1			Magmas	Gm1381
Bcl2l1	Pfpl	Fabp5		Tubg2		Hmgcr	Cd300e					Iah1	Kcnh8		Pstpip2							Nsdhl				Phpt1			Map2k7	Gm15498
Bdnf	Pglyrp2	Fads1		Txnl4a		Hmgcs1	Cdc42					Idh1	Khk		Pygl							Nudt7				Pla2g4f			Mapkapk2	Gm4988
Bphl	Pla2g16	Fads2		Utp14b		Hsd17b7	Cdk17					Idi1	Klk1b4		Pyurf							Oma1				Pmvk			Mas1	Gm672
Brd4	Pmf1	Fam129b				Hspa2	Cdkn2b					Ildr2	Lactb2		Rab23							Paox				Pnpla5			Mfn2	Gm6772
Brd7	Pmvk	Fasn				Idi1	Ceacam3					Insig1	Lrp2bp		Rdh11							Pclo				Qdpr			Mgam	Gm6950
Btg2	Pold2	Fastkd5				Il17ra	Cenpw					Jazf1	Lrrc14		Rfx7							Pcsk9				Rest			Mid1ip1	Gm7285
Btrc	Ppia	Fbxo21				Ilk	Ces3a					Kank2	Lrrc28		Rnf103							Pdhb				Rfwd3			Mmab	Gm97
Bub1	Prpmp5	Fbxo9				Insig1	Cfb					Kctd7	Lss		Rpa1							Pdzk1ip1				Rnd2			Ms4a3	Gns
Bub3	Psmc3ip	Fdft1				Iqcb1	Cfhr1					Lactb2	Mid1ip1		Scd1							Pmvk				Ropn1l			Mvd	Gpatch4
C130026I21Rik	Pstpip2	Fdps				Isca2	Chd3					Ldlr	Mmab		Sec22b							Pstpip2				Sbk1			Mvk	Gpatch8
C1qtnf1	Ptger1	Fgf1				Itpkb	Chi3l1					Lgals9	MMT00006164		Sigmar1							Pygl				Scd1			Naaladl2	Grm3
C77370	Ptprj	Fip1l1				Ldlr	Chrm3					Lrrc46	MMT00006497		Slc23a1							Qdpr				Secisbp2			Nat6	Gsk3a
C78282	Pus10	Fmo4				Lemd3	Chrm4					Lss	MMT00011909		Smdt1							Rdh11				Sft2d2			Nfe2	Gstm6
C79242	Pygl	Frmd4b				Lipg	Chrna4					Map9	MMT00012966		Snhg11							Sc5d				Slc16a11			Nnmt	Hmcn1
Cacnb2	Qdpr	Fut8				Lpcat3	Chst4					Mblac2	MMT00013152		Spc24							Scarb1				Slc25a1			Nr4a1	Hmgcr
Cacnb3	Rab23	G6pdx				Lrg1	Cirh1a					Me1	MMT00013924		Sqle							Scd1				Slc25a10			Nrn1	Hmgcs1
Cadm1	Rdh11	Gale				Lss	Cldn15					Mgam	MMT00028216		Stard4							Scd2				Slc45a2			Nsdhl	Hmgn2
Cadm3	Reck	Gapdh				Maob	Cldn2					Mid1ip1	MMT00028435		Stx5a							Scd3				Smyd2			Nudt4	Hn1l
Calu	Rexo2	Gas2				Mblac2	Cluap1					Mipep-ps	MMT00030953		Tbc1d31							Scd4				Snrpn			Olfr266	Hsd17b13
Camk2d	Rnf103	Gbe1				Mkln1	Col11a2					Mir6922	MMT00031309		Tecr							Slc22a19				Sqstm1			Olfr299	Hsd17b7
Camk4	Rras	Gca				Mmab	Col22a1					Mmab	MMT00032815		Thrsp							Slc22a28				Stk31			Olfr313	Hsd3b3
Camp	Rreb1	Gck				Mr1	Cpox					Mr1	MMT00035424		Tkt							Slc22a30				Tlcd1			Olfr652	Hsf5
Cbr3	Sc4mol	Gcnt2				Mrpl48	Cs					Msmo1	MMT00039783		Tlcd1							Slc23a1				Tm7sf2			Olfr870	Idi1
Cbx4	Sc5d	Gm12070				Mvd	Csnk1d					Mvd	MMT00060232		Tm7sf2							Slc25a1				Tmem14c			Olig3	Igfbp1
Ccbp2	Scpep1	Gm13502				Napa	Ctsd					Mvk	MMT00063434		Tmem135							Slc25a17				Tmprss4			Osbpl1a	Inhbb
Ccdc53	Sdc1	Gm13770				Necab2	Ctsl					Nsdhl	MMT00063985		Tmem29							Slc25a44				Trim9			Paox	Insig1
Ccdc85a	Sdsl	Gm1821				Nelfe	Cutal					Ntrk2	MMT00067195		Tmem97							Slc26a1				Zcwpw2			Pcsk9	Jtb
Ccdc93	Selenbp1	Gm19774				Nid2	Cxcl12					Nudt2	MMT00067570		Tmx2							Snhg11							Pcyt2	Klhdc3
Ccl19	Sema4a	Gm2573				Nsdhl	Cyb5b					Nyap1	MMT00074126		Tnfrsf22							Sqle							Pick1	Lat
Ccr2	Sepn1	Gm3601				Nudt6	Cyb5r3					Olfml1	Mod1		Txnl1							Srebf1							Plk3	Llgl2
Ccr5	Sesn1	Gm5506				Olfr1372-ps1	Cyp17a1					P2ry2	Mrpl16		Xrcc5							Sspo							Plod1	Llph
Cd209b	Slbp	Gm5523				Olfr1442	Cyp2ab1					Paox	Mrps28		Xrcc6							Stard4							Pmvk	LOC629446//LOC629446
Cd247	Slc38a4	Gna13				Olfr212	Cyp2c38					Pclo	Mtg1		Zfand4							Supv3l1							Pold2	Lonrf1
Cd24a	Slco1b2	Gngt1				Osbpl9	Cyp2r1					Pcsk9	Mug1									Tefm							Ppap2a	Lrrc8a
Cd276	Sqle	Gnl3				Pbx3	Cyp4a14					Pcyt2	Mug2									Thnsl2							Ppp1r14b	Lss
Cd28	Srebf2	Gpam				Pcbd1	Cyp4v3					Pdk1	Mvd									Tmco6							Pqlc3	Magt1
Cd300lf	Stard4	Gpi1				Pcsk9	Cyp51					Pdzk1ip1	Mx1									Tmem29							Psrc1	Man2b2
Cd36	Stx4a	Gramd3				Pcyt2	D130043K22Rik					Pgrmc2	Mx2									Tmem97							Rab20	Map1lc3b
Cd84	Svil	Gramd4				Pdia6	D1Ertd622e					Pklr	Nadk									Tnfaip8l3							Ralgps1	Map3k7ip2
Cdh16	Syt11	Gstm1				Pdk1	D930019O06Rik					Pltp	Nipsnap1									Umps							Rdh11	Mblac2
Cdk2ap1	Tat	Gstm3				Pdzk1ip1	Dbi					Pmvk	Nr1i3									Yars2							Reep3	Mc2r
Cdkn1b	Tcf7l1	Gstm4				Pex16	Dcaf12l1					Prkra	Nsdhl																Rho	Mettl7a1
Cebpd	Tlcd1	Gstm5				Pfdn5	Dcbld1					Pstpip2	Olfr156																Rnd2	Mettl9
Celf4	Tm7sf2	Gstt3				Pgap2	Dck					Pygl	Olfr351																Sc4mol	Mgam
Cend1	Tmco6	Haus7				Phf19	Ddit4l					Qdpr	Oprs1																Sc5d	Mgrn1
Cep290	Tmem216	Hdgf				Pmf1	Dgkq					Rab5b	Paox																Scarf1	Mical3
Cep68	Tmem41b	Hectd1				Pmvk	Dhcr7					Rdh11	Pclo																Serpinb1a	Mmab
Ces1d	Tmem53	Helz				Pold2	Diexf					Rmnd5a	Pcp4l1																Sesn1	Mmp14
Ces4a	Tmem97	Herpud2				Ppil1	Dlat					Rnf103	Pcsk9																Setbp1	Moxd1
Cgnl1	Tomm70a	Hes6				Ppox	Dnhd1					Rnf146	Pdzk1ip1																Sh2d1b1	Msh6
Ch25h	Txn1	Hif1a				Prlr	Dntt					Sc5d	Pgd																Slc25a1	Msl1
Chrna6	Ubb	Hmgcr				Prss8	Dusp10					Scd1	Pgk1																Slc26a1	Mta2
Chrnb4	Ubr5	Hmgcs1				Qdpr	Dusp19					Scd2	Pgrmc2																Slc27a4	Mtrr
Chst10	Vamp3	Hras1				Rad23a	Ebf3					Scd3	Plek2																Slc34a2	Mtvr2
Cldn14	Wdr6	Hrg				Ralgps1	Eepd1					Scd4	Pmm1																Slc48a1	Muc1
Clip2	Wwc1	Hsd17b6				Rassf6	Efna3					Sec31b	Pmvk																Slc7a11	Mum1
Clip4	Zbtb22	Hsd17b7				Rdh11	Elovl1					Sema4a	Pnpla5																Sqle	Mvd
Clstn1	Zfp7	Idh1				Rnf217	Elovl2					Sgsm1	Pomt1																Srebf1	Mvk
Clu	Zfyve26	Idi1				Ropn1l	Elovl5					Slc23a1	Ppp1r3g																Srebf2	Naaladl1
Cngb3	Zmpste24	Il17rb				Rpia	Elovl6					Slc25a1	Pygl																Ssxb5	Nap1l4
Cnr2		Inhbc				Saa4	Emid1					Slc25a44	Qdpr																Stard4	Ndufb10
Col22a1		Itih3				Samm50	Enpp3					Slc7a15	Rassf6																Sulf2	Neb
Col9a3		Itih4				Sc4mol	Epb4					Spata24	Rdh11																Svil	Nme5
Colec12		Jup				Sc5d	Ermap					Spatc1	Rdh16																Svs3a	Nploc4
Coro2a		Khk				Scpep1	Exosc10					Sqle	Rfc5																Tacr3	Nr4a2
Cotl1		Klf16				Serpina3n	Fa2h					Srebf1	Rgs4																Tbrg1	Nsdhl
Cpd		Klf9				Sgsm1	Fabp5					Srebf2	Ropn1l																Tdpoz1	Nt5dc2
Cpe		Kpnb1				Sigmar1	Fads1					Srgap3	Sc4mol																Tm7sf2	Nudt13
Cpne2		Krt18				Slc16a10	Fads2					Stard4	Sc5d																Tmco6	Nudt2
Cpsf4		Krt19				Slc25a1	Fads3					Stk38l	Scarb1																Tmed4	Olfr101
Crb3		Krt8				Slc25a33	Fam118a					Tecr	Scd1																Tmem56	Olfr1019
Creb1		Lactb2				Slc30a5	Fam13a					Tm7sf2	Setbp1																Tmem97	Olfr1153
Crmp1		Lbp				Smcr8	Fam184a					Tmc5	Slc24a1																Tspan13	Olfr122
Crybb1		Lcat				Smok3c	Fam187b					Tmem41b	Slc2a4																Ube2m	Olfr1225
Crygf		Ldlr				Snrk	Fam198a					Tmem51	Slc45a2																Ulk1	Olfr1301
Cryl1		Lims2				Snx12	Fam69b					Tmem51os1	Sqle																Uqcrc2	Olfr1308
Cryz		LOC100042025				Spag7	Fam89b					Tmem97	Stard4																Vamp8	Olfr1384
Csf2rb		LOC100046079				Spata24	Fasn					Tsks	Sunc1																Wisp1	Olfr1417
Csf2rb2		LOC100047577				Sqle	Fat2					Ttc25	Taldo1																Wnk3	Olfr382
Cspg5		LOC100048005				Srebf2	Fbxl7					Utp14b	Tfpi2																Wnt5a	Olfr466
Ctse		LOC100048117				Srl	Fcor					Vmn2r31	Thrsp																Zbtb5	Olfr570
Cxcr4		LOC100048499				Stard4	Fdft1					Zc3h12d	Tkt																	Olfr618
Cxx1a		LOC100048759				Supt3	Fdps					Zdhhc6	Tlcd1																	Olfr665
Cxx1b		LOC100862643				Svil	Fgfr2					Zfp385c	Tm7sf2																	Olfr93
Cyb5b		Lrg1				Tecr	Fhod3						Tmem97																	Olfr960
Cyfip2		Lrp1				Thrsp	Fkbp1a						Tmprss4																	Oog2
Cyp1a1		Lrpap1				Tlcd1	Fkbp9						Tmprss7																	Oplah
Cyp1a2		Lss				Tm7sf2	Flt4						Tpcn1																	ORF61
Cyp2b13		Luc7l3				Tmed4	Fnbp4						Trim9																	Pacsin3
Cyp2b9		Lztfl1				Tmem135	Foxa1						Tsr1																	Paox
Cyp2c37		March6				Tmem41b	Foxr1						Ttc23																	Pcbd1
Cyp2c50		Mat2a				Tor1a	Frmd4b						Ube1dc1																	Pcdh9
Cyp2c55		Me1				Tsnax	Fsd1						Ung																	Pck1
Cyp3a25		Med19				Ugt1a5	Fstl4						Wdr5																	Pcsk9
Cyp51		Mettl9				Ung	Ftsj3						Zc3h12a																	Pdcd4
D0Kist5		Mfap1a				Usp5	G6pdx																							Pdcd5
D10Wsu159e		Mfap1b				Utp11l	Gabbr2																							Pdha1
D1Pas1		Mgst3				Utp14b	Gal3st1																							Pecr
D3Bwg0562e		Mkks				Vegfb	Gimap8																							Peg3
D930014E17Rik		Mmab				Zswim7	Gjc3																							Pfdn1
Dab1		Mmd				Zwint	Glrx2																							Pik3ap1
Dapp1		Mr1					Glyctk																							Pion
Dbndd2		Mrps14					Gm10125																							Plekha2
Dcun1d1		Mt1					Gm10621																							Plunc
Ddx19b		Mt2					Gm10642																							Pmm1
Ddx39b		Mug1					Gm10767																							Pmvk
Derl2		Mug2					Gm10872																							Pnkd
Dgcr2		Mug-ps1					Gm11722																							Pold2
Dhcr24		Mvd					Gm11753																							Ppm1a
Dhcr7		Mvk					Gm11992																							Prox2
Dlat		Napa					Gm12217																							Pter
Dlg4		Ncor2					Gm12500																							Ptk6
Dll1		Ndufa4					Gm12503																							Rab11b
Dlx1as		Ndufa8					Gm12516																							Rab3a
Dmbt1		Ndufb8					Gm12611																							Ranbp9
Dmkn		Nek9					Gm13016																							Rdh11
Dnajc13		Nfe2					Gm13080																							Rdx
Dnm2		Nipsnap1					Gm13091																							Reep3
Dok1		Nkiras2					Gm13241																							Rhod
Dolpp1		Npc2					Gm13431																							Rnf216
Dopey2		Nqo2					Gm13634																							Rnf8
Dpys		Nrd1					Gm13657																							Rnpepl1
Dscaml1		Nsdhl					Gm13673																							Rreb1
Duoxa1		Ntrk2					Gm13880																							Rtdr1
Dyrk1b		Nudt16l1					Gm13939																							Sbds
Dzip1		Nudt2					Gm13954																							Sc4mol
E2f1		Nudt7					Gm14005																							Sc5d
Ebf3		NULL					Gm14025																							Sec23a
Egr4		Numb					Gm14047																							Sepsecs
Ehd1		Olfm3					Gm14257																							Sesn2
Eif3h		Osbpl9					Gm14780																							Sgta
Eif3l		Ost4					Gm15280																							Shmt2
Eif4ebp2		Pcbd1					Gm15348																							Sidt2
Elavl2		Pclo					Gm15436																							Sik2
Elavl4		Pcmt1					Gm15446																							Slc1a2
Elovl7		Pcyt1a					Gm15459																							Slc25a22
Eng		Pdgfa					Gm15479																							Slc25a43
Enox2		Pdk1					Gm15552																							Slc26a1
Enpp4		Pdxdc1					Gm15638																							Slc35a1
Epb4		Pdzk1ip1					Gm15764																							Slc6a9
Epcam		Pgd					Gm15785																							Snora65
Ephb4		Pgk1					Gm15823																							Sparcl1
Eps15l1		Pgrmc2					Gm15975																							Spcs2
Ercc1		Pigh					Gm15998																							Speer8-ps1
Ermp1		Pira2					Gm16025																							Sqle
Esrrb		Pira6					Gm16116																							Srd5a2
Etl4		Pklr					Gm16177																							Ssr2
Etv6		Plin3					Gm16401																							Stard4
Fahd1		Pls1					Gm16485																							Sucnr1
Fam110c		Pltp					Gm16574																							Suds3
Fam118a		Pmf1					Gm17060																							Taf7l
Fam126a		Pmvk					Gm17244																							Tapt1
Fam46c		Pnpla3					Gm17619																							Tas2r125
Fasn		Pold2					Gm17786																							Tbc1d20
Fbxo11		Pon3					Gm19357																							Tbccd1
Fbxo43		Ppia					Gm20319																							Tbx15
Fcrl1		Pprc1					Gm20605																							Tbx3
Fdft1		Prickle4					Gm20608																							Tdpoz1
Fdps		Prpf3					Gm20712																							Thap4
Fezf2		Prss8					Gm2076																							Thsd1
Fgd4		Pstpip2					Gm21817																							Timd2
Fgd6		Ptprj					Gm22711																							Tlcd2
Fign		Pvrl3					Gm2366																							Tmbim1
Fis1		Pygl					Gm25082																							Tmco6
Flot1		Qdpr					Gm25117																							Tmem106b
Fmnl3		Qprt					Gm26529																							Tmem170
Frk		Rab23					Gm26572																							Tmem189
Fut9		Rabep1					Gm26583																							Tmem27
Fxyd1		Rala					Gm26592																							Tmprss12
Fxyd7		Rassf7					Gm26797																							Tmsb10
Fzd2		Rb1					Gm26916																							Tpp1
Galr1		Rbbp6					Gm26967																							Tram2
Gata2		Rcbtb2					Gm27013																							Trmt1
Gbe1		Rdbp					Gm2986																							Ttll13
Gcc2		Rdh11					Gm410																							Tubb5
Gcnt1		Rdh16					Gm4189																							Twf1
Gcnt2		Rfc3					Gm4535																							Ube2q1
Gdpd1		Rhbdl1					Gm4952																							Ubl3
Ghdc		Rnd2					Gm5424																							Ubp1
Git2		Rnf103					Gm5532																							Ubr4
Gja1		Rnf128					Gm5549																							Ubxn2a
Gjb6		Ropn1l					Gm5873																							Uox
Gjc2		Rpia					Gm5944																							Usp19
Glipr1		Rras					Gm6055																							V1ra1
Glipr2		Samm50					Gm6351																							V1ri1
Gm12407		Sc4mol					Gm6977																							Vldlr
Gm12657		Sc5d					Gm7416																							Vwa3b
Gm13309		Scaf8					Gm7488																							Zfa
Gm13502		Scarb1					Gm7497																							Zfp579
Gm14308		Scd1					Gm7658																							Zfp746
Gm14326		Scpep1					Gm7982																							Zfp873
Gm14391		Sdc2					Gm8163																							Zfyve21
Gm14430		Selk					Gm9531																							Znf512b
Gm14434		Sepx1					Gm9752																							Zpld1
Gm19831		Serpina12					Gm9905																							Zxdc
Gm2007		Serping1					Gm9912
Gm2023		Setd8					Gmpr
Gm2411		Sf3b1					Gng10
Gm2457		Sigmar1					Gngt1
Gm2564		Slc17a2					Gp9
Gm2682		Slc17a3					Gpam
Gm2a		Slc22a29					Gpr108
Gm3716		Slc22a30					Gpr150
Gm4724		Slc23a1					Gpr157
Gm5093		Slc25a44					Gprc5b
Gm5637		Slc35c2					Gprc5d
Gm6115		Slc39a11					Gramd3
Gm6604		Slc44a1					Gramd4
Gm6749		Slc44a3					Gria3
Gm6787		Slc5a1					Gtdc1
Gm7589		Smad2					H2-K2
Gm8029		Smoc2					Haus7
Gm9744		Snrnp48					Hebp2
Gna12		Sprr2j-ps					Hiat1
Gnao1		Sqle					Hist1h2bj
Gnas		Srebf2					Hist1h4j
Gng2		Stab2					Hlcs
Gng4		Stard4					Hmgb3
Gngt1		Sucnr1					Hmgcr
Gnrhr		Svil					Hmgcs1
Gpr12		Syt11					Hmgn3
Gpr137b		Taok3					Hnf4a
Gpr137b-ps		Tbce					Hsbp1l1
Gpr27		Terf2					Hsd17b7
Gpx6		Tfpi2					Hsd3b2
Gria2		Tfr2					Hsf2bp
Grin2b		Thrsp					Hspa14
Gsg1		Tkt					Hspbap1
Gsta3		Tlcd1					Hydin
Gsta4		Tm6sf2					Idh3a
Gstk1		Tm7sf2					Idi1
Gstm6		Tmco6					Ido1
Gtsf1l		Tmem135					Ift122
Gucy1a3		Tmem144					Ighv1-18
Gzmd		Tmem41b					Igkv6-17
H2-Oa		Tmem8					Ino80c
H2-T3		Tmem97					Inpp5e
H3f3a		Tnfrsf19					Insig1
H3f3b		Tom1					Iqcb1
H3f3c		Tomm40l					Iqck
Hand2		Tomm6					Isg20
Hapln1		Tomm70a					Itga10
Haus7		Tpi1					Itga6
Hdgfl1		Tpp1					Itga7
Hexb		Trim13					Itgb3bp
Hhex		Tstd1					Jazf1
Hibadh		Ttc7b					Jph3
Higd1b		Tug1					Jrk
Hilpda		Ubb					Kalrn
Hipk2		Ubtf					Kansl3
Hira		Ufc1					Kat5
Hist1h1e		Ugdh					Kbtbd12
Hk1		Ung					Kcnc3
Hlf		Upf2					Kcnh4
Hmgb1		Vat1					Kcnj1
Hmgn3		Vcl					Kcnj5
Hmgn5		Wbp2					Kctd18
Hmmr		Wbp5					Kctd6
Hn1		Wfs1					Kctd7
Hnf1a		Zfand3					Kctd9
Hsd3b1		Zfand6					Kdm1a
Htra3		Zfp26					Kif18a
Iars		Zfp422					Kif1a
Iars2		Zfp790					Klhdc9
Ibsp		Zfyve26					Klhl5
Icam1		Zhx1					Klk1b4
Idh2		Zufsp					Klrb1b
Idi1							Krt4
Ier2							Krt79
Ier3							L1td1
Igf2r							Lacc1
Igfbp4							Lactb2
Ighm							Lca5l
Igj							Ldlr
Igk							Lemd3
Igkc							Lmln
Igkj1							Lrpap1
Igk-V28							Lrrc15
Igkv4-53							Lrrc19
Igkv6-23							Lss
Igkv8-30							M6pr
Iglc1							Maged1
Iglv1							Map4
Igsf9							Mast2
Ikbip							Mbd1
Ikzf4							Mbd2
Il16							Mblac2
Il17rb							Me1
Il4ra							Med19
Il7r							Megf8
Ino80							Mesp2
Isyna1							Mettl18
Itga4							Mettl20
Itgae							Mettl23
Itk							Mgrn1
Itpr3							Mllt3
Jmy							Mmab
Kansl1l							mmu-mir-6392
Kcnb1							Mnat1
Kcnd2							Mob3b
Kcnh3							Mpp6
Kcnmb2							Mr1
Kcnq2							Mta2
Khdc1a							Muc19
Kif1a							Mug1
Kif9							Mvd
Kifap3							Mvk
Kit							Mybbp1a
Klb							Mzb1
Klf4							Mzf1
Klk11							Ndrg3
Krt72-ps							Nfatc1
Krt75							Nfe2
Krtap16-3							Nfia
Krtap16-6							Nhlrc4
L2hgdh							Nid2
Lasp1							Nol9
Lce1a1							Nolc1
Ldhb							Notch4
Ldlr							Nox4
Lepr							Npc2
Leprotl1							Nr1h5
Lin7b							Nsdhl
Litaf							Nsun7
Lox							Nuak2
Lphn1							Nudt7
Lrdd							Nup210l
Lrr1							Nxnl2
Lrrc3b							Oaz3
Lrrk1							Olfml1
Lss							Oplah
Lta4h							Orc6
Ltbp1							Ostc
Ly6h							P2rx6
Lysmd2							Paox
Macrod1							Papd7
Magi3							Papss1
Maml2							Pcdhb10
Manba							Pcdhb7
Map2k5							Pcsk9
Map3k4							Pcyox1
Map3k7							Pde4d
Mapre2							Pde8a
Mark1							Pdilt
Matk							Pdk1
Mdfi							Pdzd4
Med24							Pdzk1ip1
Meis3							Pfkfb1
Meox1							Pgd
Mettl7a1							Pgrmc2
Mettl7a2							Phlda1
Mid1ip1							Pi4k2b
Mir682							Pi4kb
Mitf							Pigr
Mmab							Pigu
Mmp11							Pih1d2
Mmp14							Pik3c2g
Mob1b							Pitpnm2
Mogat1							Pla2g4f
Mogat2							Plekhd1
Mrps9							Plin3
Msi1							Pltp
Msl1							Plxnb2
Mthfd1							Pmvk
Mthfd2							Pnp2
Mtm1							Pnpla3
Muc13							Pnpla5
Muc5b							Pprc1
Mustn1							Prkca
Mvd							Prkd3
Mvk							Prom1
Mycbp							Proz
Myo1e							Prpf3
Myo1g							Prr15
Myocd							Prss8
Myot							Pstpip2
Myoz1							Ptk7
Myzap							Ptpra
Naalad2							Pvr
Ncam2							Pvt1
Ncan							Qrfp
Ndn							Rab11fip3
Ndufa3							Rab26
Nenf							Rab30
Neurod2							Rab6a
Nfia							Ralb
Ngdn							Ralgps1
Ngfrap1							Ranbp17
Nhedc1							Rassf6
Nkd1							Rdh11
Nkx1-2							Rdh16
Nkx2-2							Rfc3
Nlrp5							Rfx7
Nova1							Rgsl1
Npdc1							Rhou
Nsdhl							Rimbp3
Nt5c3l							Rims4
Nucb2							Rnd1
Nudt19							Rnd2
Oas2							Rnf103
Obox3							Rnf13
Ocstamp							Rnf14
Odc1							Rnf24
Odz3							RP23-296I6
Osgin2							Rpap2
Osmr							Rpia
Otoa							Rpl21-ps7
Otud5							Rpl31-ps13
Otx2							Rprd1a
Padi4							Rps12-ps10
Pag1							Rps15a-ps7
Pak1ip1							Rps6kl1
Pax3							Rras
Pbk							Rufy1
Pcdhb4							Rwdd2a
Pck2							Rxra
Pcyt1a							S1pr5
Pde1b							Samd10
Pde4a							Samm50
Pdlim2							Sbsn
Pdlim5							Sc4mol
Pdxk							Sc5d
Pes1							Scarb1
Pex5l							Scd1
Pfpl							Scn2b
Phf7							Scn8a
Phka2							Scnn1g
Phyh							Sebox
Pigm							Sec31b
Pik3cd							Sel1l3
Pip4k2a							Sept11
Pip5k1b							Serpina3n
Pitpnb							Serping1
Pitpnm1							Sh2d4a
Pla1a							Sh3rf2
Plagl1							Shc1
Plcb2							Sigmar1
Plcz1							Slc12a3
Plscr3							Slc16a2
Pmf1							Slc17a3
Pmvk							Slc20a1
Pofut2							Slc22a5
Pola2							Slc23a1
Polk							Slc25a1
Polr3d							Slc25a44
Polr3h							Slc26a6
Pou2f2							Slc30a2
Pou2f3							Slc30a8
Ppap2b							Slc51b
Pparg							Slc6a16
Ppcdc							Slco1a6
Ppp1r42							Slco4a1
Pqbp1							Slco5a1
Prap1							Smad1
Prc1							Smarcal1
Prim1							Smg5
Prkar1a							Smo
Prkcq							Smox
Prkrip1							Smurf1
Prkx							Smyd4
Prl8a8							Snai2
Prp2							Snhg11
Prss2							Snora73a
Psat1							Sorcs2
Psd3							Sord
Psmd5							Spata22
Psrc1							Spata24
Ptger2							Spatc1
Ptpn14							Spc25
Ptprj							Spryd7
Ptprt							Sqle
Pycr1							Srebf2
Pyy							Srsf6
Qtrt1							St6gal1
Rab13							St6galnac5
Rab8b							Steap3
Rad21							Sult1c2
Rap1b							Sult4a1
Rara							Sybu
Rasgrf1							Syne1
Rasgrp1							Syngr4
Rassf2							Sytl5
Rbbp6							Taok2
Rbm47							Tbl2
Rd3							Tbx10
Rdh16							Tctex1d2
Rdh9							Tfpi2
Reck							Thrsp
Reep6							Ticam1
Reg3g							Tkt
Rfxank							Tlcd1
Rgl1							Tmco6
Rgs19							Tmem135
Rhbdd3							Tmem144
Rhoc							Tmem191c
Rhox9							Tmem41b
Rimklb							Tmem91
Rmnd5a							Tmem97
Rnd3							Tmprss4
Rnf138							Tnfrsf25
Rnf14							Trabd2b
Rnf43							Trim39
Robo1							Trip13
Rorc							Trip6
Rpa1							Trmt13
Rpl11							Trmt61a
Rpl37a							Ttc30a1
Rps6							Ttc7b
Rps6ka3							Ttll3
Rps6kb2							Tubgcp6
Rps6-ps4							Ube2e3
Rpusd1							Ugt1a5
Rras2							Ugt2b37
Rsph9							Upk1b
Rtn4r							Usp19
Rttn							Usp36
Rufy3							Utp18
Runx1							Vamp3
Ryr2							Vangl1
S100a16							Vav3
S1pr3							Vmn2r-ps159
Saal1							Vsig10l
Sacm1l							Vwa3a
Samd10							Wbp4
Samt4							Wdr12
Sars							Wdr33
Sass6							Wfdc16
Sc4mol							Wwc1
Scn3a							Ythdf1
Sdc3							Zbtb24
Sec62							Zdbf2
Sec63							Zfand4
Selm							Zfp180
Selp							Zfp345
Sema4b							Zfp449
Sept6							Zfp811
Serhl							Zfp932
Serpina5							Zfp941
Serpinb6c
Serpine2
Sertad2
Set
Sfrp1
Sgcb
Sgce
Sgsm3
Sh3tc1
Shbg
Six4
Slc12a7
Slc15a2
Slc16a4
Slc16a7
Slc20a2
Slc22a23
Slc22a27
Slc22a29
Slc22a30
Slc25a26
Slc25a29
Slc25a4
Slc27a5
Slc2a3
Slc35a5
Slc35c2
Slc35d1
Slc39a1
Slc47a1
Slc5a9
Slpi
Slx1b
Snapin
Snx6
Sod1
Spry4
Spsb1
Sqle
Src
Ssr4
Sstr2
St3gal2
St8sia4
Stac2
Star
Stk39
Stxbp1
Suv420h2
Svs6
Sypl
Sytl3
Sytl4
Tac1
Tacc3
Tbc1d1
Tbca
Tbcc
Tbcd
Tbx4
Tcea2
Tcea3
Tcrg-V4
Tcte2
Tead2
Tes
Tesk2
Thop1
Tiam1
Tjap1
Tlk2
Tlr4
Tm2d2
Tm7sf2
Tmed2
Tmem123
Tmem222
Tmem43
Tmem82
Tmem97
Tmprss3
Tnfrsf25
Tnfsf14
Tnip2
Tpd52
Tpm1
Trap1
Trgv2
Trim60
Trpc1
Trpm7
Tsg101
Tshb
Tsn
Tspan32
Tspan33
Tspyl4
Tsta3
Ttc36
Tuft1
Tulp2
Twf2
Txndc8
Txnl4a
Txnrd3
Ube2c
Ube2d2a
Ube2e2
Ube3c
Ube4a
Ugt2b34
Utrn
Uts2
Vit
Vmn1r47
Vmn1r48
Wbscr25
Wdfy1
Wdr31
Wisp1
Wwox
Xpot
Xrcc4
Ypel5
Zbtb8a
Zc3h15
Zdhhc1
Zfp14
Zfp281
Zfp334
Zfp369
Zfp568
Zfp622
Zfp704
Zfp82
Zfp821
Zfp90
Zfyve19
Zgpat
Zic5
Zik1
Zkscan5
Zswim6
Zyg11b
