# Supplementary material for: Mining cholesterol genes from thousands of mouse livers identifies aldolase C as a regulator of cholesterol biosynthesis
Source: J Lipid Res. 2024 Feb 28;65(3):100525. doi: 10.1016/j.jlr.2024.100525 (PMC10965479; doi:10.1016/j.jlr.2024.100525)
Supplement: Supplemental Table S3 [file mmc7.xlsx]

## Sheet: Sheet1
Supplemental Table 3: Replication analysis of all genes found within cholesterol modules across 35 datasets
Gene	Replication Count
Fdps	28
Dhcr7	27
Fdft1	26
Nsdhl	26
Mvd	26
Idi1	26
Pmvk	26
Sqle	25
Cyp51	24
Lss	24
Rdh11	24
Mmab	23
Hmgcs1	23
Hmgcr	20
Mvk	20
Sc4mol	20
Tm7sf2	20
Acss2	19
Hsd17b7	19
Sc5d	18
Insig1	17
Tmem97	17
Acat2	15
Pcsk9	15
Stard4	15
0610007P14Rik	14
Fasn	13
Echdc1	13
Aldoc	12
Cyb5r3	12
Ldlr	12
Pdzk1ip1	12
Acacb	11
Acly	11
Paox	11
Srebf2	11
Cyb5b	10
Gm13502	10
Pstpip2	10
Gramd3	9
Scd1	9
Ebp	8
Chrna4	8
Dntt	8
Fads1	8
Acsl3	8
Fads2	8
Elovl6	8
Mid1ip1	8
Haus7	8
Idh1	8
Lactb2	8
Nfe2	8
Tlcd1	8
Qdpr	8
Slc23a1	8
Slc25a1	8
Dhcr24	7
Acaca	7
Cs	7
Acsl5	7
Dlat	7
Gngt1	7
Msmo1	7
Mblac2	7
Gpam	7
Tmco6	7
Pold2	7
Dbi	6
Capn10	6
Aqp8	6
Elovl5	6
Cyp2r1	6
Me1	6
Nudt2	6
Mr1	6
Thrsp	6
Pnpla5	6
Pygl	6
Aacs	5
3110045C21Rik	5
Derl2	5
Ccdc25	5
Aldh1a7	5
Cetn2	5
Kctd7	5
Khk	5
Pdk1	5
Pgrmc2	5
Pklr	5
Sgsm1	5
Sesn1	5
Tmem41b	5
Rnf103	5
Ropn1l	5
Sigmar1	5
Spata24	5
Tmem135	5
Frmd4b	4
Alas2	4
4732419C18Rik	4
Aldob	4
Eaf2	4
Dock6	4
Fmn1	4
Erg28	4
D130043K22Rik	4
Casp3	4
Gale	4
Abcb4	4
Mug1	4
Mgam	4
Gm5873	4
Pgd	4
Pcbd1	4
Pclo	4
Gm8163	4
Gstt3	4
Svil	4
Scpep1	4
Rassf6	4
Slc25a44	4
Rnd2	4
Zfand4	4
Rdh16	4
Srebf1	4
Tkt	4
Samm50	4
Scarb1	4
Pmf1	4
Pnpla3	4
Prss8	4
1600016N20Rik	3
Etl4	3
Acsl4	3
Gapdh	3
Gas2	3
Akr1c6	3
Anxa6	3
Cyp2c55	3
Fmo4	3
G6pdx	3
Ebpl	3
Asph	3
Gcnt2	3
Cutal	3
Eepd1	3
Clu	3
Fabp5	3
Mettl9	3
Pcyt2	3
Lbr	3
Napa	3
Gsta3	3
Krt18	3
Gm6781	3
Gstt1	3
Pgk1	3
LOC100047577	3
Iqcb1	3
Hes6	3
Gm3571	3
Lrpap1	3
Nudt7	3
Pck1	3
Nelfe	3
Gstm1	3
Gm37784	3
Hdgf	3
Gm19680	3
Gstm6	3
Gm5809	3
Rras	3
Rab23	3
Rpa1	3
MMT00067195	3
Ugdh	3
Tmem144	3
Scd2	3
Vegfb	3
Snhg11	3
Tecr	3
Ung	3
Slc22a30	3
Pltp	3
Zfyve26	3
Utp14b	3
Usp19	3
Ppia	3
Rpia	3
Ralgps1	3
Tfpi2	3
Tmprss4	3
Dusp9	3
MMT00063985	3
Ptprj	3
MMT00013152	3
Mrpl16	3
Mum1	3
Tlcd2	3
Slc26a1	3
Cdkn2d	2
Cxadr	2
Atp6v1g1	2
Fastkd5	2
Apoa1bp	2
Fbp1	2
Derl1	2
Cpox	2
2010012O05Rik	2
BC021614	2
Exosc2	2
Fbxo36	2
Gabbr1	2
Ehhadh	2
Abcd3	2
Cat	2
C330021F23Rik	2
Arhgef16	2
0610008F07Rik	2
Cryz	2
F9	2
Elovl1	2
Cnp	2
Cdc42bpb	2
Apoc2	2
Csl	2
3000002C10Rik	2
Fis1	2
Fads3	2
AI428936	2
Gbe1	2
Csnk1g3	2
Gca	2
Aldh1a1	2
1200014J11Rik	2
Atp5s	2
Abhd5	2
Dcun1d1	2
Gck	2
Ergic1	2
Col22a1	2
Ddit4l	2
Fam101a	2
Acsm1	2
Aqp9	2
Arhgap18	2
Acbd4	2
Atl3	2
Fam118a	2
Fbxo43	2
B3gnt5	2
Akt1	2
Copz1	2
Cdc42	2
Ces3a	2
Ap5s1	2
Arg1	2
Eno1	2
Dnpep	2
Dcbld1	2
Ass1	2
Ccdc137	2
Cox5a	2
Bcap29	2
Dopey2	2
Ebf3	2
Baat	2
Adh7	2
2810055F11Rik	2
Acsl1	2
Brap	2
Eng	2
Bag2	2
Aldh1l1	2
Dusp19	2
Ctsl	2
Cyp2d26	2
Cd302	2
Cyp2e1	2
Enpp3	2
Cyp3a25	2
Chi3l1	2
Aco1	2
Ctsd	2
Agpat6	2
Elovl2	2
Gm10642	2
Gm11295	2
Kif1a	2
Lrrk1	2
Nipsnap1	2
Nit2	2
Nid2	2
Gm2366	2
Gpx1	2
Muc5b	2
Nkiras2	2
Jazf1	2
Nol9	2
H3f3b	2
Lemd3	2
Gm7329	2
Lbp	2
Nqo2	2
Mug2	2
Gpx7	2
Ilk	2
Hmgn3	2
Gm9905	2
Gramd4	2
Pcmt1	2
Gm11773	2
Lztfl1	2
Mmp14	2
Pcyt1a	2
Hrg	2
Klf9	2
Olfml1	2
Hif1a	2
Mpp6	2
Klk1b4	2
Osbpl9	2
Gpr12	2
Gstk1	2
Maob	2
Msl1	2
Naglu	2
Lrr1	2
Gna12	2
Mettl7a1	2
Gna13	2
Mgrn1	2
Krt19	2
Ntrk2	2
Gm1821	2
Hapln1	2
Pebp1	2
Hsd17b13	2
Gm11437	2
Oplah	2
Hist1h1e	2
Lrg1	2
Krt8	2
Med19	2
Ndufa8	2
Nrd1	2
Pfkfb1	2
LOC100048005	2
Pfpl	2
Il17rb	2
Ndufb8	2
Npc2	2
Gm11992	2
Mospd2	2
Itih3	2
Gm2573	2
Mbd1	2
Mta2	2
Nfia	2
Syt11	2
Spatc1	2
MMT00031309	2
Reck	2
MMT00032815	2
Pprc1	2
MMT00035424	2
Sema4a	2
Tat	2
Adpn	2
Wbp4	2
Slc16a2	2
6330403K07Rik	2
Smoc2	2
Slc17a3	2
Sucnr1	2
Allc	2
Tmed4	2
Plin3	2
C730027P07Rik	2
MMT00063434	2
Chrne	2
Slc35c2	2
Ttc25	2
Tomm70a	2
Pla2g4f	2
Mod1	2
Dnajc17	2
Mx1	2
Fgf10	2
Ugp2	2
Serpina3n	2
Ugt1a5	2
Ppil1	2
Slc38a4	2
Sod1	2
Rreb1	2
Serping1	2
Tpi1	2
Rbbp6	2
Ppap2b	2
Txnrd3	2
Sh2d4a	2
Tnfrsf25	2
Pmm1	2
MMT00013924	2
Tpp1	2
Scd4	2
Setbp1	2
Rnf14	2
Ralb	2
Samd10	2
Slc45a2	2
Wwc1	2
Utp18	2
Snai2	2
Tmprss7	2
Rfc3	2
Rhou	2
Gpr84	2
Trim9	2
Hfe2	2
Pls1	2
Txnl4a	2
Sec31b	2
Scd3	2
Vamp3	2
Smad1	2
Zc3h12a	2
Wisp1	2
Prpf3	2
Ttc7b	2
Vcl	2
Qprt	2
Vdac1	2
Ubb	2
Tmem29	2
BC010787	2
Rmnd5a	2
Rfx7	2
Psrc1	2
MMT00028216	2
Rdx	2
Irs1	2
2010305C02Rik	2
Slc22a29	2
Xrcc6	2
Gm38481	2
Acat3	2
Epb4	2
Bag4	2
Timd2	2
Mipep	2
Cyp2a5	2
Lrfn3	2
Lactb	2
Hmcn1	2
Olfr1225	2
Acas2	2
1700092C10Rik	2
Cyp4x1	2
Mlh1	2
Psg16	2
1810008I18Rik	2
Bdh2	2
Reep3	2
Umps	2
Erp44	2
Cyp51a1	2
1700007H16Rik	2
Tdpoz1	2
Zfp420	2
5430411K18Rik	2
Anks4b	2
Eps8l2	2
Bnip3l	2
9430020K01Rik	2
Slc35a1	2
Gm10035	2
Anubl1	2
X0610007P14Rik	2
4930509E16Rik	2
Lipt1	2
Cebpd	1
Celf4	1
0610007P08Rik	1
Gm10814	1
0610007P22Rik	1
0610009B14Rik	1
Cend1	1
0610038P03Rik	1
Cenpm	1
1200003I10Rik	1
Cenpw	1
1200015M12Rik	1
Cep290	1
Cdkn2b	1
Gm10767	1
Cdk18	1
Cdk2ap1	1
1700020I14Rik	1
Cdk5r1	1
1700028E10Rik	1
Cdkl2	1
1700040L02Rik	1
Cdkn1b	1
1700067K01Rik	1
1700008F21Rik	1
1700094J05Rik	1
1700019N12Rik	1
1810046J19Rik	1
Ceacam3	1
2010011I20Rik	1
0610010B08Rik	1
2010109I03Rik	1
1110017D15Rik	1
2310010J17Rik	1
1600014C10Rik	1
2310022A10Rik	1
1700003F12Rik	1
2310079F23Rik	1
Cep68	1
2410131K14Rik	1
Ces1d	1
2610201A13Rik	1
Ces3b	1
2700046A07Rik	1
Ces4a	1
2810474O19Rik	1
Cfb	1
4930443O20Rik	1
Cfhr1	1
4930455H04Rik	1
Cfi	1
4930483K19Rik	1
Cgnl1	1
4933400A11Rik	1
Ch25h	1
5033411D12Rik	1
Chd3	1
5330438D12Rik	1
Cherp	1
5730469M10Rik	1
Chpt1	1
6430562O15Rik	1
Chrm3	1
9030624J02Rik	1
Chrm4	1
9330182L06Rik	1
Chrna6	1
A130010J15Rik	1
Chrnb4	1
A130051J06Rik	1
Chst10	1
A430078G23Rik	1
Chst2	1
A530020G20Rik	1
Chst4	1
A930024N18Rik	1
Cirh1a	1
AA408396	1
Clcn6	1
AA645442	1
Cldn14	1
Aadat	1
Cldn15	1
Abcc1	1
Cldn2	1
Abhd8	1
Clec11a	1
Abt1	1
Clec1b	1
Acadvl	1
Clip2	1
Acot1	1
Clip4	1
Acot12	1
Clstn1	1
Acox1	1
Cltc	1
Acp2	1
Cluap1	1
Actl6b	1
Cndp2	1
Acyp1	1
Cngb3	1
Adcy9	1
Cnot1	1
Adk	1
Cnot8	1
Adora2b	1
Cnr2	1
Adprhl1	1
Coa6	1
Agap1	1
Coasy	1
Agl	1
Col11a2	1
Ahi1	1
Col9a3	1
Aifm1	1
Colec12	1
Aifm3	1
Commd7	1
Akna	1
Coro2a	1
Akr1c12	1
Cotl1	1
Akr1c14	1
Cox4i1	1
Aldh18a1	1
Cox5b	1
Aldh3b3	1
Cox6b1	1
Aldh7a1	1
Cox7a2	1
Amacr	1
Cpd	1
Amd1	1
Cpe	1
Amy1	1
Cphx2	1
Angptl7	1
Cphx3	1
Ank2	1
Cpne2	1
Ankrd22	1
Cps1	1
Ankrd34b	1
Cpsf4	1
Anp32a	1
Crb3	1
Anxa7	1
Creb1	1
Aoc3	1
Crmp1	1
Ap1s3	1
Crybb1	1
Apbb2	1
Crygf	1
Apex1	1
Cryl1	1
Apobr	1
Cryzl1	1
Appl1	1
Csf2rb	1
Arf4	1
Csf2rb2	1
Arhgap1	1
Csnk1d	1
Arhgap24	1
Csnk2a2	1
Arhgef38	1
Cspg5	1
Arl6ip6	1
Csrp3	1
Arnt	1
Ctf1	1
Arpc1b	1
Ctse	1
Arxes2	1
Cuedc2	1
Asb18	1
Cxcl12	1
Asl	1
Cxcr4	1
Aspscr1	1
Cxx1a	1
Atg5	1
Cxx1b	1
Atl1	1
Cyc1	1
Atp11b	1
Cyfip2	1
Atp1a1	1
Cyp17a1	1
Atp2c1	1
Cyp1a1	1
Atp5j2	1
Cyp1a2	1
Atpif1	1
Cyp27a1	1
Aup1	1
Cyp2a12	1
AY074887	1
Cyp2ab1	1
B230217C12Rik	1
Cyp2b13	1
B3gnt8	1
Cyp2b9	1
Baat1	1
Cyp2c37	1
Bambi	1
Cyp2c38	1
BC002059	1
Cyp2c40	1
BC022960	1
Cyp2c50	1
BC046401	1
Cyp2c53-ps	1
BC055324	1
Cyp2c65	1
BC100451	1
Cyp2c66	1
Bcas3	1
Cyp2c67	1
Bcl2a1a	1
Cyp2c68	1
Bcl2a1d	1
Cyp2d13	1
Bdnf	1
Cyp4a14	1
Bicd2	1
Cyp4f15	1
Bmi1	1
Cyp4v3	1
Bmp4	1
D0Kist5	1
Bpifb1	1
D10Jhu81e	1
Brd4	1
D10Wsu159e	1
Brix1	1
D1Ertd622e	1
Bscl2	1
D1Pas1	1
Btnl7-ps	1
D3Bwg0562e	1
Bub1	1
D930014E17Rik	1
Bves	1
D930019O06Rik	1
C030013C21Rik	1
Dab1	1
C130026I21Rik	1
Dalrd3	1
C130046K22Rik	1
Dapk2	1
C1s	1
Dapp1	1
C4bp	1
Dazap2	1
C78282	1
Dbndd2	1
C87414	1
Dcaf11	1
Cacnb3	1
Dcaf12	1
Cadm3	1
Dcaf12l1	1
Calu	1
Dck	1
Camk2d	1
Dct	1
Camp	1
Dctn2	1
Carhsp1	1
Dctn5	1
Catsperg1	1
Ddhd2	1
Cbr3	1
Ddi2	1
Cbx7	1
Ddt	1
Ccdc127	1
Ddx17	1
Ccdc141	1
Ddx19b	1
Ccdc53	1
Ddx39b	1
Ccdc71l	1
Dep1	1
Ccdc93	1
Dgcr2	1
Ccnb2-ps	1
Dgkq	1
Ccpg1	1
Dhrs3	1
Ccr5	1
Dhrs4	1
Cd207	1
Dido1	1
Cd209d	1
Diexf	1
Cd209g	1
Dleu2	1
Cd24a	1
Dlg4	1
Cd28	1
Dll1	1
Cd300lf	1
Dlx1as	1
Cd81	1
Dmbt1	1
Cd99l2	1
Dmkn	1
Cdh1	1
Dnajc12	1
Cdhr5	1
Dnajc13	1
Gm10629	1
Dnhd1	1
1700030J22Rik	1
Dnm2	1
1700084C01Rik	1
Dok1	1
2010001M06Rik	1
Dolpp1	1
2210415F13Rik	1
Dpys	1
2310035K24Rik	1
Dscaml1	1
2610001J05Rik	1
Duoxa1	1
2810007J24Rik	1
Dusp10	1
4930455C21Rik	1
Dusp3	1
4931406C07Rik	1
Dyrk1b	1
5033421B08Rik	1
Dzip1	1
6330512M04Rik	1
E2f1	1
9330161L09Rik	1
E2f3	1
A130040M12Rik	1
Eef1a1	1
A4galt	1
Eef2	1
AA407331	1
Eefsec	1
Aadac	1
Efna3	1
Abhd2	1
Egr4	1
Abtb1	1
Ehd1	1
Acot11	1
Eif1	1
Acp1	1
Eif2ak4	1
Acvr1c	1
Eif3h	1
Adh1	1
Eif3l	1
Adprh	1
Eif4ebp2	1
Agfg2	1
Elavl2	1
AI848285	1
Elavl4	1
Aig1	1
Elovl7	1
Akr1c13	1
Emid1	1
Aldh2	1
Emp2	1
Alox12	1
Enox2	1
Ampd3	1
Enpp4	1
Ank	1
Epcam	1
Ankrd28	1
Ephb4	1
Anxa3	1
Ephx1	1
Aox2	1
Ephx2	1
Apc	1
Eps15l1	1
Apoc1	1
Ercc1	1
Arg2	1
Ercc3	1
Arhgap9	1
Eri2	1
Armc10	1
Ermap	1
Arpc5	1
Ermp1	1
Asic5	1
Esd	1
Atg4b	1
Esm1	1
Atp11a	1
Esrrb	1
Atp1a3	1
Etv6	1
Atp6v0e2	1
Evc2	1
Avpi1	1
Exosc10	1
B3gnt3	1
Exosc3	1
Baiap2	1
Ezr	1
BC021785	1
F7	1
BC053393	1
Fa2h	1
BC147527	1
Fabp1	1
Bcl2a1b	1
Fabp5l2	1
Bex2	1
Fah	1
Bmp10	1
Fahd1	1
Brcc3	1
Fahd2a	1
Brpf1	1
Fam110c	1
Btrc	1
Fam117a	1
C030005K06Rik	1
Fam120b	1
C130040N14Rik	1
Fam126a	1
C3	1
Fam129b	1
C79242	1
Fam136b-ps	1
Cadm1	1
Fam13a	1
Camk1d	1
Fam184a	1
Car8	1
Fam187b	1
Cbln3	1
Fam198a	1
Ccbp2	1
Fam198b	1
Ccdc30	1
Fam19a2	1
Ccdc85a	1
Fam213a	1
Ccnd1	1
Fam46c	1
Cd164	1
Fam63b	1
Cd209e	1
Fam69b	1
Cd276	1
Fam72a	1
Cd36	1
Fam83a	1
Cdc42ep4	1
Fam84b	1
Cdk17	1
Fam89b	1
1700055N04Rik	1
Fas	1
2010107G23Rik	1
Fat2	1
2410004P03Rik	1
Fbxl7	1
3110007F17Rik	1
Fbxo11	1
5031425F14Rik	1
Fbxo21	1
8430408G22Rik	1
Fbxo25	1
A330041J22Rik	1
Fbxo3	1
AA409749	1
Fbxo9	1
Abi3bp	1
Fcor	1
Acot7	1
Fcrl1	1
Acyp2	1
Fdx1	1
Adssl1	1
Fezf2	1
Aifm2	1
Fgd4	1
Aldh1	1
Fgd6	1
Ambra1	1
Fgf1	1
Ankrd17	1
Fgfr1	1
Aoc2	1
Fgfr2	1
Aplf	1
Fgfr4	1
Arhgap10	1
Fhod3	1
Arnt2	1
Fign	1
Aspn	1
Fip1l1	1
Atp12a	1
Fitm2	1
AU018778	1
Fkbp1a	1
B4galt6	1
Fkbp9	1
BC023829	1
Flot1	1
Bcdin3d	1
Flt4	1
Bloc1s6	1
Fmnl3	1
Brd7	1
Fmo1	1
Bub3	1
Fnbp4	1
C1qtnf1	1
Foxa1	1
Cacnb2	1
Foxc2	1
Camk4	1
Foxr1	1
Cbx4	1
Frk	1
Ccdc69	1
Fsd1	1
Ccr2	1
Fstl4	1
Cd247	1
Ftcd	1
Cd84	1
Ftsj3	1
1700021F05Rik	1
Fut8	1
2310014L17Rik	1
Fut9	1
4930481A15Rik	1
Fxyd1	1
A030009H04Rik	1
Fxyd7	1
Abcb1b	1
Fzd2	1
Acss2os	1
G730013B05Rik	1
Agxt2	1
Gabbr2	1
Aldh4a1	1
Gabpa	1
Ankrd36	1
Gal3st1	1
Aqp3	1
Galk1	1
Asb14	1
Galm	1
Atp5b	1
Galr1	1
Bbs10	1
Galt	1
Bcl2l1	1
Gata2	1
Btg2	1
Gcc1	1
C77370	1
Gcc2	1
Casp9	1
Gcnt1	1
Ccl19	1
Gcsh	1
Cd300e	1
Gdpd1	1
1810010H24Rik	1
Gfra1	1
5430416N02Rik	1
Ggt7	1
Acbd6	1
Ghdc	1
Akr1a1	1
Gimap8	1
Ap3b2	1
Git1	1
Atg7	1
Git2	1
BC056474	1
Gja1	1
C030014I23Rik	1
Gjb6	1
Ccdc134	1
Gjc2	1
Cdh16	1
Gjc3	1
A630052C17Rik	1
Gla	1
Anapc13	1
Glipr1	1
B130024G19Rik	1
Glipr2	1
Caln1	1
Glrx2	1
2610318N02Rik	1
Glyat	1
Arid4b	1
Glyctk	1
Cd209b	1
Gm10125	1
Bphl	1
Gm10146	1
Adnp2	1
Gm10621	1
Itga10	1
Itga4	1
Il16	1
Pik3cd	1
Il17ra	1
Gm11652	1
Il18	1
Gm11753	1
Il4ra	1
Gm12176	1
Il7r	1
Gm12222	1
Ildr2	1
Gm12407	1
Imp4	1
Gm12503	1
Inhbc	1
Gm12611	1
Ino80	1
Gm12744	1
Ino80c	1
Gm12879	1
Inpp5e	1
Gm13080	1
Ints3	1
Gm13241	1
Ints8	1
Gm13375	1
Iqck	1
Gm13470	1
Isca2	1
Gm13657	1
Isg20	1
Gm13770	1
Isyna1	1
Gm13864	1
Gm10872	1
Gm13939	1
Itga6	1
Gm13991	1
Itga7	1
Gm14005	1
Itgae	1
Gm14047	1
Itgb3bp	1
Gm14265	1
Itih4	1
Gm14326	1
Itk	1
Gm14328	1
Itpkb	1
Gm14430	1
Itpr3	1
Gm14493	1
Jmy	1
Gm14817	1
Jph3	1
Gm15280	1
Jrk	1
Gm15436	1
Jup	1
Gm15459	1
Kalrn	1
Gm15552	1
Kank2	1
Gm15638	1
Kansl1l	1
Gm15785	1
Kansl3	1
Gm15975	1
Kat5	1
Gm16025	1
Kbtbd12	1
Gm16177	1
Kcnb1	1
Gm16485	1
Kcnc3	1
Gm16596	1
Kcnd2	1
Gm17244	1
Kcnh3	1
Gm17786	1
Kcnh4	1
Gm19572	1
Kcnj1	1
Gm19831	1
Kcnj5	1
Gm2023	1
Kcnmb2	1
Gm20605	1
Kcnq2	1
Gm20712	1
Kctd18	1
Gm2076	1
Kctd6	1
Gm21817	1
Kctd9	1
Gm2411	1
Kdm1a	1
Gm2457	1
Kdm2b	1
Gm25117	1
Khdc1a	1
Gm2564	1
Kif18a	1
Gm26572	1
Kif9	1
Gm26592	1
Kifap3	1
Gm26797	1
Kit	1
Gm26916	1
Klb	1
Gm27013	1
Klf16	1
Gm29571	1
Klf4	1
Gm2a	1
Klf7	1
Gm34654	1
Klhdc9	1
Gm35570	1
Klhl5	1
Gm3601	1
Klk11	1
Gm3716	1
Klra18	1
Gm410	1
Klrb1b	1
Gm4202	1
Kpnb1	1
Gm43072	1
Krt4	1
Gm44081	1
Krt72-ps	1
Gm4724	1
Krt75	1
Gm47818	1
Krt79	1
Gm48342	1
Krtap16-3	1
Gm48795	1
Krtap16-6	1
Gm4952	1
L1td1	1
Gm5182	1
L2hgdh	1
Gm5424	1
Lacc1	1
Gm5523	1
Lasp1	1
Gm5549	1
Lca5l	1
Gm5814	1
Lcat	1
Gm6039	1
Lce1a1	1
Gm6100	1
Lce1h	1
Gm6166	1
Lcorl	1
Gm6351	1
Ldhb	1
Gm6612	1
Lepr	1
Gm6787	1
Leprotl1	1
Gm7049	1
Lgals9	1
Gm7451	1
Lims2	1
Gm7497	1
Lin7b	1
Gm7589	1
Lipg	1
Gm7658	1
Litaf	1
Gm7979	1
Lmln	1
Gm8029	1
LOC100042025	1
Gm8882	1
LOC100046079	1
Gm9234	1
LOC100048117	1
Gm9531	1
LOC100048499	1
Gm9752	1
LOC100048759	1
Gmpr	1
LOC100502592	1
Gnas	1
LOC100862643	1
Gng10	1
LOC635087	1
Gng4	1
LOC675851	1
Gnmt	1
Lox	1
Got1	1
Lpcat3	1
Gp9	1
Lphn1	1
Gpi1	1
Lrdd	1
Gpr137b	1
Lrp1	1
Gpr150	1
Lrrc15	1
Gpr174	1
Lrrc19	1
Gprc5b	1
Lrrc3b	1
Gpx6	1
Lrrc46	1
Gria3	1
Lta4h	1
Grn	1
Ltbp1	1
Gsta4	1
Luc7l3	1
Gstm4	1
Lurap1l	1
Gtdc1	1
Ly6h	1
Gtf3c4	1
Lysmd2	1
Gucy1a3	1
M6pr	1
Gzmd	1
Macrod1	1
H2-K2	1
Mad2l1	1
H2-T3	1
Maged1	1
H3f3c	1
Magi3	1
Habp4	1
Maml2	1
Hamp	1
Manba	1
Hap1	1
Map2k5	1
Hdgfl1	1
Map3k14	1
Hectd1	1
Map3k4	1
Herpud2	1
Map3k7	1
Hgd	1
Map4	1
Hiat1	1
Map9	1
Higd1b	1
Mapk1	1
Hint1	1
Mapre2	1
Hira	1
March6	1
Hist1h4j	1
Mark1	1
Hlcs	1
Mast2	1
Hltf	1
Mat2a	1
Hmgb3	1
Matk	1
Hmgn5	1
Mbd2	1
Hn1	1
Mdfi	1
Hnf4a	1
Mea1	1
Hpd	1
Med24	1
Hras1	1
Megf8	1
Hsbp1l1	1
Meis3	1
Hsd3b1	1
Meox1	1
Hsf2bp	1
Mesp2	1
Hspa1b	1
Mettl18	1
Hspa9	1
Mettl20	1
Htra3	1
Mettl23	1
Iah1	1
Mettl7a2	1
Iars2	1
Mfap1a	1
Icam1	1
Mfap1b	1
Idh3a	1
Mgst3	1
Ier2	1
Mipep-ps	1
Iffo2	1
Mir682	1
Igf2r	1
Mir6922	1
Ighm	1
Mitf	1
Igj	1
Mkks	1
Igkc	1
Mkln1	1
Igkv1-135	1
Mllt3	1
Igkv4-53	1
Mmd	1
Igkv6-23	1
Mmp11	1
Iglc1	1
Mms19	1
Igsf9	1
mmu-mir-6392	1
Ikzf4	1
Mnat1	1
Gm11722	1
Mob1b	1
Gm12217	1
Mob3a	1
Gm12500	1
Mob3b	1
Gm12657	1
Mogat1	1
Gm13016	1
Mogat2	1
Gm13309	1
Mosc1	1
Gm13634	1
Mrpl48	1
Gm13784	1
Mrps14	1
Gm13954	1
Mrps9	1
Gm14025	1
Msi1	1
Gm14308	1
Mt1	1
Gm14391	1
Mt2	1
Gm14780	1
Mthfd1	1
Gm15348	1
Mthfd2	1
Gm15479	1
Mthfd2l	1
Gm15764	1
Mtm1	1
Gm15998	1
Mttp	1
Gm16401	1
Muc13	1
Gm17060	1
Muc19	1
Gm19357	1
Mug-ps1	1
Gm2007	1
Mul1	1
Gm20608	1
Mustn1	1
Gm20939	1
Mybbp1a	1
Gm2444	1
Mycbp	1
Gm25135	1
Myo10	1
Gm26583	1
Myo1e	1
Gm2682	1
Myo1g	1
Gm29483	1
Myocd	1
Gm3248	1
Myot	1
Gm35986	1
Myoz1	1
Gm37736	1
Myzap	1
Gm42413	1
Mzb1	1
Gm4535	1
Mzf1	1
Gm48326	1
Naalad2	1
Gm49050	1
Nap1l3	1
Gm5405	1
Ncam2	1
Gm5532	1
Ncan	1
Gm5944	1
Ncor2	1
Gm6115	1
Ndn	1
Gm6604	1
Ndrg3	1
Gm6977	1
Ndufa2	1
Gm7488	1
Ndufa3	1
Gm7654	1
Ndufa4	1
Gm7982	1
Ndufc2	1
Gm8911	1
Necab2	1
Gm9744	1
Nek8	1
Gnao1	1
Nek9	1
Gng2	1
Nenf	1
Gnrhr	1
Neurod2	1
Gpd1	1
Nfatc1	1
Gpr137b-ps	1
Nfyb	1
Gpr27	1
Ngdn	1
Gria2	1
Ngfrap1	1
Gsg1	1
Nhedc1	1
Gstm5	1
Nhlrc4	1
Gtsf1l	1
Ninj1	1
H13	1
Nkd1	1
H3f3a	1
Nkx1-2	1
Hadhb	1
Nkx2-2	1
Hcn3	1
Nle1	1
Helz	1
Nlrp1b	1
Hhex	1
Nlrp5	1
Hilpda	1
Nolc1	1
Hist1h2bj	1
Nono	1
Hlf	1
Notch4	1
Hmgcs2	1
Nova1	1
Hnf1a	1
Nox4	1
Hps5	1
Npdc1	1
Hsd17b6	1
Nr1d1	1
Hspa14	1
Nr1h5	1
Hspbap1	1
Nsun7	1
Iars	1
Nt5c3l	1
Idh2	1
Ntan1	1
Ier3	1
Nuak2	1
Igfbp4	1
Nucb2	1
Igk	1
Nudt16l1	1
Igk-V28	1
Nudt19	1
Igkv8-30	1
Nudt6	1
Ikbip	1
NULL	1
Gm12070	1
Numb	1
Gm12516	1
Nup210l	1
Gm13091	1
Nus1	1
Gm13673	1
Nxnl2	1
Gm13998	1
Nyap1	1
Gm14327	1
Oas2	1
Gm15249	1
Oaz3	1
Gm15587	1
Obox3	1
Gm16116	1
Ocstamp	1
Gm17619	1
Odc1	1
Gm20319	1
Odz3	1
Gm22711	1
Olfm3	1
Gm26529	1
Olfr1372-ps1	1
Gm26967	1
Olfr1442	1
Gm3555	1
Olfr212	1
Gm4189	1
Orc6	1
Gm4736	1
Osgep	1
Gm5093	1
Osgin2	1
Gm5637	1
Osmr	1
Gm6223	1
Ost4	1
Gm7416	1
Ostc	1
Gm7959	1
Otc	1
Gm9290	1
Otoa	1
Gnat1	1
Otud5	1
Got2	1
Otx2	1
Gpr157	1
P2rx6	1
Grin2b	1
P2ry2	1
Gtf2e1	1
P4hb	1
H2-Oa	1
Padi4	1
Hand2	1
Pag1	1
Hexb	1
Pak1ip1	1
Hipk2	1
Pank3	1
Hmgb1	1
Papd5	1
Hnrnpa1	1
Papd7	1
Hsd3b2	1
Papss1	1
Hydin	1
Pax3	1
Ido1	1
Pbk	1
Ighv1-18	1
Pbx3	1
Igkv6-17	1
Pcdhb10	1
Gm11518	1
Pcdhb4	1
Gm12868	1
Pcdhb7	1
Gm13880	1
Pck2	1
Gm14434	1
Pcyox1	1
Gm15823	1
Pdcd10	1
Gm19774	1
Pde1b	1
Gm25082	1
Pde4a	1
Gm2986	1
Pde4b	1
Gm43738	1
Pde4d	1
Gm5506	1
Pde4dip	1
Gm6749	1
Pde8a	1
Gm8394	1
Pdgfa	1
Gnl3	1
Pdia3	1
Gprc5d	1
Pdia6	1
Gzf1	1
Pdilt	1
Hebp2	1
Pdlim2	1
Hk1	1
Pdlim5	1
Hrsp12	1
Pdxdc1	1
Ibsp	1
Pdxk	1
Igkj1	1
Pdzd4	1
Gm12247	1
Pes1	1
Gm14257	1
Pex16	1
Gm16574	1
Pex5l	1
Gm26695	1
Pfdn5	1
Gm48574	1
Pgap2	1
Gm7535	1
Pglyrp2	1
Gpr108	1
Pgm2	1
Haao	1
Phf19	1
Hmmr	1
Phf7	1
Ift122	1
Phka2	1
Gm13431	1
Phlda1	1
Gm20721	1
Phyh	1
Gm6055	1
Pi4k2b	1
Gstm3	1
Pi4kb	1
Hspa2	1
Pigh	1
Gm15446	1
Pigm	1
Gm9912	1
Pigr	1
Iglv1	1
Pigu	1
Hibadh	1
Pih1d2	1
Gm36346	1
Pik3c2g	1
Stk38l	1
Stk39	1
Stom	1
Pira6	1
Stx4a	1
Pitpnm1	1
Stx7	1
Supt3	1
Dnph1	1
Suv420h2	1
Pla2g16	1
Syngr4	1
Spc24	1
Sypl	1
Plcg1	1
Sun1	1
Pla1a	1
Plin5	1
Plagl1	1
Plxnb2	1
Svs6	1
Pnp2	1
Sybu	1
Pola2	1
Syne1	1
Polr3d	1
Plcb2	1
Pon3	1
Plcz1	1
Pou2f2	1
Plekhd1	1
Pparg	1
Sytl3	1
Ppm1m	1
Sytl4	1
Ppp1r42	1
Sytl5	1
Pradc1	1
Tac1	1
Prc1	1
Tacc3	1
Prdx5	1
Taok2	1
Prim1	1
Taok3	1
Prkca	1
Tbc1d1	1
Prkd3	1
Tbca	1
Prkrip1	1
Tbcc	1
Prl8a8	1
Tbcd	1
Prom1	1
Tbce	1
Prp2	1
Tbl2	1
Prpmp5	1
Tbx10	1
Prss2	1
Tbx4	1
Psd3	1
Tcea1-ps1	1
Psmd5	1
Tcea2	1
Ptger2	1
Tcea3	1
Ptk7	1
Tcf7l1	1
Ptpra	1
Tcrg-V4	1
Pus10	1
Tcte2	1
Pvrl3	1
Tctex1d2	1
Pycr1	1
Tead2	1
Qpctl	1
Terf2	1
Qtrt1	1
Tes	1
Rab13	1
Tesk2	1
Rab30	1
Tfr2	1
Rab6a	1
Thop1	1
Rabep1	1
Tial1	1
Rad23a	1
Tiam1	1
Ralgapb	1
Ticam1	1
Rap1b	1
Tjap1	1
Rasgrf1	1
Tlk2	1
Rassf10	1
Tlr4	1
Rassf7	1
Tm2d2	1
Rbm25	1
Tm6sf2	1
Rcbtb2	1
Tmc5	1
Rdbp	1
Tmed2	1
Rdh7	1
Tmem106a	1
Reep6	1
Tmem123	1
Rexo2	1
Tmem150a	1
Rgl1	1
Tmem191c	1
Rgsl1	1
Tmem216	1
Rhbdl1	1
Tmem222	1
Rhox9	1
Tmem43	1
Rimklb	1
Tmem51	1
Rnd1	1
Tmem51os1	1
Rnf128	1
Tmem53	1
Rnf138	1
Tmem8	1
Rnf20	1
Tmem82	1
Rnf24	1
Tmem91	1
Robo1	1
Tmprss3	1
Rpap2	1
Tnfrsf19	1
Rpl19	1
Tnfsf13	1
Rpl21-ps7	1
Tnfsf14	1
Rpl27-ps3	1
Tnip2	1
Rpl37a	1
Tom1	1
Rplp0	1
Tomm40l	1
Rps12-ps10	1
Tomm6	1
Rps15a-ps7	1
Top3b	1
Rps6	1
Tor1a	1
Rps6kb2	1
Tpd52	1
Rps6-ps4	1
Tpm1	1
Rras2	1
Tpm3	1
Rtn4r	1
Tpt1	1
Rufy1	1
Trabd2b	1
Runx1	1
Trap1	1
Rxra	1
Trappc5	1
S100a16	1
Trgv2	1
S1pr3	1
Trim13	1
Saa4	1
Trim34a	1
Sacm1l	1
Trim37	1
Sars	1
Trim39	1
Sbno1	1
Trim60	1
Scaf8	1
Trip12	1
Scn2b	1
Trip13	1
Scn8a	1
Trip6	1
Sdc1	1
Trmt112	1
Sdc3	1
Trmt13	1
Sebox	1
Trmt61a	1
Sec63	1
Trpc1	1
Sel1l3	1
Trpm6	1
Selk	1
Trpm7	1
Selp	1
Tsg101	1
Sepn1	1
Tshb	1
Sepx1	1
Tsks	1
Serpina12	1
Tsn	1
Serpinb6c	1
Tsnax	1
Sertad2	1
Tspan32	1
Setd8	1
Tspan33	1
Sfrp1	1
Tspyl4	1
Sgce	1
Tsta3	1
Sh3rf2	1
Tstd1	1
Shbg	1
Ttc30a1	1
Shf	1
Ttc30a2	1
Six4	1
Ttc36	1
Slc12a3	1
Ttl	1
Slc15a2	1
Ttll3	1
Slc16a4	1
Tubg2	1
Slc17a2	1
Tubgcp6	1
Slc20a2	1
Tuft1	1
Slc22a27	1
Tug1	1
Slc25a26	1
Tulp2	1
Slc25a33	1
Twf2	1
Slc26a6	1
Txn1	1
Slc2a3	1
Txndc8	1
Slc30a5	1
Ube2c	1
Slc35a5	1
Ube2d2a	1
Slc39a1	1
Ube2e2	1
Slc44a1	1
Ube2e3	1
Slc47a1	1
Ube2i	1
Slc5a1	1
Ube3c	1
Slc6a16	1
Ube4a	1
Slco1a6	1
Ubr5	1
[truncated: 1,088 more rows]

## Sheet: Sheet2
Fdps	28
Dhcr7	27
Fdft1	26
Nsdhl	26
Mvd	26
Idi1	26
Pmvk	26
Sqle	25
Cyp51	24
Lss	24
Rdh11	24
Mmab	23
Hmgcs1	23
Hmgcr	20
Mvk	20
Sc4mol	20
Tm7sf2	20
Acss2	19
Hsd17b7	19
Sc5d	18
Insig1	17
Tmem97	17
Acat2	15
Pcsk9	15
Stard4	15
0610007P14Rik	14
Fasn	13
Echdc1	13
Aldoc	12
Cyb5r3	12
Ldlr	12
Pdzk1ip1	12
Acacb	11
Acly	11
Paox	11
Srebf2	11
Cyb5b	10
Gm13502	10
Pstpip2	10
Gramd3	9
Scd1	9
Ebp	8
Chrna4	8
Dntt	8
Fads1	8
Acsl3	8
Fads2	8
Elovl6	8
Mid1ip1	8
Haus7	8
Idh1	8
Lactb2	8
Nfe2	8
Tlcd1	8
Qdpr	8
Slc23a1	8
Slc25a1	8
Dhcr24	7
Acaca	7
Cs	7
Acsl5	7
Dlat	7
Gngt1	7
Msmo1	7
Mblac2	7
Gpam	7
Tmco6	7
Pold2	7
Dbi	6
Capn10	6
Aqp8	6
Elovl5	6
Cyp2r1	6
Me1	6
Nudt2	6
Mr1	6
Thrsp	6
Pnpla5	6
Pygl	6
Aacs	5
3110045C21Rik	5
Derl2	5
Ccdc25	5
Aldh1a7	5
Cetn2	5
Kctd7	5
Khk	5
Pdk1	5
Pgrmc2	5
Pklr	5
Sgsm1	5
Sesn1	5
Tmem41b	5
Rnf103	5
Ropn1l	5
Sigmar1	5
Spata24	5
Tmem135	5
Frmd4b	4
Alas2	4
4732419C18Rik	4
Aldob	4
Eaf2	4
Dock6	4
Fmn1	4
Erg28	4
D130043K22Rik	4
Casp3	4
Gale	4
Abcb4	4
Mug1	4
Mgam	4
Gm5873	4
Pgd	4
Pcbd1	4
Pclo	4
Gm8163	4
Gstt3	4
Svil	4
Scpep1	4
Rassf6	4
Slc25a44	4
Rnd2	4
Zfand4	4
Rdh16	4
Srebf1	4
Tkt	4
Samm50	4
Scarb1	4
Pmf1	4
Pnpla3	4
Prss8	4
1600016N20Rik	3
Etl4	3
Acsl4	3
Gapdh	3
Gas2	3
Akr1c6	3
Anxa6	3
Cyp2c55	3
Fmo4	3
G6pdx	3
Ebpl	3
Asph	3
Gcnt2	3
Cutal	3
Eepd1	3
Clu	3
Fabp5	3
Mettl9	3
Pcyt2	3
Lbr	3
Napa	3
Gsta3	3
Krt18	3
Gm6781	3
Gstt1	3
Pgk1	3
LOC100047577	3
Iqcb1	3
Hes6	3
Gm3571	3
Lrpap1	3
Nudt7	3
Pck1	3
Nelfe	3
Gstm1	3
Gm37784	3
Hdgf	3
Gm19680	3
Gstm6	3
Gm5809	3
Rras	3
Rab23	3
Rpa1	3
MMT00067195	3
Ugdh	3
Tmem144	3
Scd2	3
Vegfb	3
Snhg11	3
Tecr	3
Ung	3
Slc22a30	3
Pltp	3
Zfyve26	3
Utp14b	3
Usp19	3
Ppia	3
Rpia	3
Ralgps1	3
Tfpi2	3
Tmprss4	3
Dusp9	3
MMT00063985	3
Ptprj	3
MMT00013152	3
Mrpl16	3
Mum1	3
Tlcd2	3
Slc26a1	3
Cdkn2d	2
Cxadr	2
Atp6v1g1	2
Fastkd5	2
Apoa1bp	2
Fbp1	2
Derl1	2
Cpox	2
2010012O05Rik	2
BC021614	2
Exosc2	2
Fbxo36	2
Gabbr1	2
Ehhadh	2
Abcd3	2
Cat	2
C330021F23Rik	2
Arhgef16	2
0610008F07Rik	2
Cryz	2
F9	2
Elovl1	2
Cnp	2
Cdc42bpb	2
Apoc2	2
Csl	2
3000002C10Rik	2
Fis1	2
Fads3	2
AI428936	2
Gbe1	2
Csnk1g3	2
Gca	2
Aldh1a1	2
1200014J11Rik	2
Atp5s	2
Abhd5	2
Dcun1d1	2
Gck	2
Ergic1	2
Col22a1	2
Ddit4l	2
Fam101a	2
Acsm1	2
Aqp9	2
Arhgap18	2
Acbd4	2
Atl3	2
Fam118a	2
Fbxo43	2
B3gnt5	2
Akt1	2
Copz1	2
Cdc42	2
Ces3a	2
Ap5s1	2
Arg1	2
Eno1	2
Dnpep	2
Dcbld1	2
Ass1	2
Ccdc137	2
Cox5a	2
Bcap29	2
Dopey2	2
Ebf3	2
Baat	2
Adh7	2
2810055F11Rik	2
Acsl1	2
Brap	2
Eng	2
Bag2	2
Aldh1l1	2
Dusp19	2
Ctsl	2
Cyp2d26	2
Cd302	2
Cyp2e1	2
Enpp3	2
Cyp3a25	2
Chi3l1	2
Aco1	2
Ctsd	2
Agpat6	2
Elovl2	2
Gm10642	2
Gm11295	2
Kif1a	2
Lrrk1	2
Nipsnap1	2
Nit2	2
Nid2	2
Gm2366	2
Gpx1	2
Muc5b	2
Nkiras2	2
Jazf1	2
Nol9	2
H3f3b	2
Lemd3	2
Gm7329	2
Lbp	2
Nqo2	2
Mug2	2
Gpx7	2
Ilk	2
Hmgn3	2
Gm9905	2
Gramd4	2
Pcmt1	2
Gm11773	2
Lztfl1	2
Mmp14	2
Pcyt1a	2
Hrg	2
Klf9	2
Olfml1	2
Hif1a	2
Mpp6	2
Klk1b4	2
Osbpl9	2
Gpr12	2
Gstk1	2
Maob	2
Msl1	2
Naglu	2
Lrr1	2
Gna12	2
Mettl7a1	2
Gna13	2
Mgrn1	2
Krt19	2
Ntrk2	2
Gm1821	2
Hapln1	2
Pebp1	2
Hsd17b13	2
Gm11437	2
Oplah	2
Hist1h1e	2
Lrg1	2
Krt8	2
Med19	2
Ndufa8	2
Nrd1	2
Pfkfb1	2
LOC100048005	2
Pfpl	2
Il17rb	2
Ndufb8	2
Npc2	2
Gm11992	2
Mospd2	2
Itih3	2
Gm2573	2
Mbd1	2
Mta2	2
Nfia	2
Syt11	2
Spatc1	2
MMT00031309	2
Reck	2
MMT00032815	2
Pprc1	2
MMT00035424	2
Sema4a	2
Tat	2
Adpn	2
Wbp4	2
Slc16a2	2
6330403K07Rik	2
Smoc2	2
Slc17a3	2
Sucnr1	2
Allc	2
Tmed4	2
Plin3	2
C730027P07Rik	2
MMT00063434	2
Chrne	2
Slc35c2	2
Ttc25	2
Tomm70a	2
Pla2g4f	2
Mod1	2
Dnajc17	2
Mx1	2
Fgf10	2
Ugp2	2
Serpina3n	2
Ugt1a5	2
Ppil1	2
Slc38a4	2
Sod1	2
Rreb1	2
Serping1	2
Tpi1	2
Rbbp6	2
Ppap2b	2
Txnrd3	2
Sh2d4a	2
Tnfrsf25	2
Pmm1	2
MMT00013924	2
Tpp1	2
Scd4	2
Setbp1	2
Rnf14	2
Ralb	2
Samd10	2
Slc45a2	2
Wwc1	2
Utp18	2
Snai2	2
Tmprss7	2
Rfc3	2
Rhou	2
Gpr84	2
Trim9	2
Hfe2	2
Pls1	2
Txnl4a	2
Sec31b	2
Scd3	2
Vamp3	2
Smad1	2
Zc3h12a	2
Wisp1	2
Prpf3	2
Ttc7b	2
Vcl	2
Qprt	2
Vdac1	2
Ubb	2
Tmem29	2
BC010787	2
Rmnd5a	2
Rfx7	2
Psrc1	2
MMT00028216	2
Rdx	2
Irs1	2
2010305C02Rik	2
Slc22a29	2
Xrcc6	2
Gm38481	2
Acat3	2
Epb4	2
Bag4	2
Timd2	2
Mipep	2
Cyp2a5	2
Lrfn3	2
Lactb	2
Hmcn1	2
Olfr1225	2
Acas2	2
1700092C10Rik	2
Cyp4x1	2
Mlh1	2
Psg16	2
1810008I18Rik	2
Bdh2	2
Reep3	2
Umps	2
Erp44	2
Cyp51a1	2
1700007H16Rik	2
Tdpoz1	2
Zfp420	2
5430411K18Rik	2
Anks4b	2
Eps8l2	2
Bnip3l	2
9430020K01Rik	2
Slc35a1	2
Gm10035	2
Anubl1	2
X0610007P14Rik	2
4930509E16Rik	2
Lipt1	2
Cebpd	1
Celf4	1
0610007P08Rik	1
Gm10814	1
0610007P22Rik	1
0610009B14Rik	1
Cend1	1
0610038P03Rik	1
Cenpm	1
1200003I10Rik	1
Cenpw	1
1200015M12Rik	1
Cep290	1
Cdkn2b	1
Gm10767	1
Cdk18	1
Cdk2ap1	1
1700020I14Rik	1
Cdk5r1	1
1700028E10Rik	1
Cdkl2	1
1700040L02Rik	1
Cdkn1b	1
1700067K01Rik	1
1700008F21Rik	1
1700094J05Rik	1
1700019N12Rik	1
1810046J19Rik	1
Ceacam3	1
2010011I20Rik	1
0610010B08Rik	1
2010109I03Rik	1
1110017D15Rik	1
2310010J17Rik	1
1600014C10Rik	1
2310022A10Rik	1
1700003F12Rik	1
2310079F23Rik	1
Cep68	1
2410131K14Rik	1
Ces1d	1
2610201A13Rik	1
Ces3b	1
2700046A07Rik	1
Ces4a	1
2810474O19Rik	1
Cfb	1
4930443O20Rik	1
Cfhr1	1
4930455H04Rik	1
Cfi	1
4930483K19Rik	1
Cgnl1	1
4933400A11Rik	1
Ch25h	1
5033411D12Rik	1
Chd3	1
5330438D12Rik	1
Cherp	1
5730469M10Rik	1
Chpt1	1
6430562O15Rik	1
Chrm3	1
9030624J02Rik	1
Chrm4	1
9330182L06Rik	1
Chrna6	1
A130010J15Rik	1
Chrnb4	1
A130051J06Rik	1
Chst10	1
A430078G23Rik	1
Chst2	1
A530020G20Rik	1
Chst4	1
A930024N18Rik	1
Cirh1a	1
AA408396	1
Clcn6	1
AA645442	1
Cldn14	1
Aadat	1
Cldn15	1
Abcc1	1
Cldn2	1
Abhd8	1
Clec11a	1
Abt1	1
Clec1b	1
Acadvl	1
Clip2	1
Acot1	1
Clip4	1
Acot12	1
Clstn1	1
Acox1	1
Cltc	1
Acp2	1
Cluap1	1
Actl6b	1
Cndp2	1
Acyp1	1
Cngb3	1
Adcy9	1
Cnot1	1
Adk	1
Cnot8	1
Adora2b	1
Cnr2	1
Adprhl1	1
Coa6	1
Agap1	1
Coasy	1
Agl	1
Col11a2	1
Ahi1	1
Col9a3	1
Aifm1	1
Colec12	1
Aifm3	1
Commd7	1
Akna	1
Coro2a	1
Akr1c12	1
Cotl1	1
Akr1c14	1
Cox4i1	1
Aldh18a1	1
Cox5b	1
Aldh3b3	1
Cox6b1	1
Aldh7a1	1
Cox7a2	1
Amacr	1
Cpd	1
Amd1	1
Cpe	1
Amy1	1
Cphx2	1
Angptl7	1
Cphx3	1
Ank2	1
Cpne2	1
Ankrd22	1
Cps1	1
Ankrd34b	1
Cpsf4	1
Anp32a	1
Crb3	1
Anxa7	1
Creb1	1
Aoc3	1
Crmp1	1
Ap1s3	1
Crybb1	1
Apbb2	1
Crygf	1
Apex1	1
Cryl1	1
Apobr	1
Cryzl1	1
Appl1	1
Csf2rb	1
Arf4	1
Csf2rb2	1
Arhgap1	1
Csnk1d	1
Arhgap24	1
Csnk2a2	1
Arhgef38	1
Cspg5	1
Arl6ip6	1
Csrp3	1
Arnt	1
Ctf1	1
Arpc1b	1
Ctse	1
Arxes2	1
Cuedc2	1
Asb18	1
Cxcl12	1
Asl	1
Cxcr4	1
Aspscr1	1
Cxx1a	1
Atg5	1
Cxx1b	1
Atl1	1
Cyc1	1
Atp11b	1
Cyfip2	1
Atp1a1	1
Cyp17a1	1
Atp2c1	1
Cyp1a1	1
Atp5j2	1
Cyp1a2	1
Atpif1	1
Cyp27a1	1
Aup1	1
Cyp2a12	1
AY074887	1
Cyp2ab1	1
B230217C12Rik	1
Cyp2b13	1
B3gnt8	1
Cyp2b9	1
Baat1	1
Cyp2c37	1
Bambi	1
Cyp2c38	1
BC002059	1
Cyp2c40	1
BC022960	1
Cyp2c50	1
BC046401	1
Cyp2c53-ps	1
BC055324	1
Cyp2c65	1
BC100451	1
Cyp2c66	1
Bcas3	1
Cyp2c67	1
Bcl2a1a	1
Cyp2c68	1
Bcl2a1d	1
Cyp2d13	1
Bdnf	1
Cyp4a14	1
Bicd2	1
Cyp4f15	1
Bmi1	1
Cyp4v3	1
Bmp4	1
D0Kist5	1
Bpifb1	1
D10Jhu81e	1
Brd4	1
D10Wsu159e	1
Brix1	1
D1Ertd622e	1
Bscl2	1
D1Pas1	1
Btnl7-ps	1
D3Bwg0562e	1
Bub1	1
D930014E17Rik	1
Bves	1
D930019O06Rik	1
C030013C21Rik	1
Dab1	1
C130026I21Rik	1
Dalrd3	1
C130046K22Rik	1
Dapk2	1
C1s	1
Dapp1	1
C4bp	1
Dazap2	1
C78282	1
Dbndd2	1
C87414	1
Dcaf11	1
Cacnb3	1
Dcaf12	1
Cadm3	1
Dcaf12l1	1
Calu	1
Dck	1
Camk2d	1
Dct	1
Camp	1
Dctn2	1
Carhsp1	1
Dctn5	1
Catsperg1	1
Ddhd2	1
Cbr3	1
Ddi2	1
Cbx7	1
Ddt	1
Ccdc127	1
Ddx17	1
Ccdc141	1
Ddx19b	1
Ccdc53	1
Ddx39b	1
Ccdc71l	1
Dep1	1
Ccdc93	1
Dgcr2	1
Ccnb2-ps	1
Dgkq	1
Ccpg1	1
Dhrs3	1
Ccr5	1
Dhrs4	1
Cd207	1
Dido1	1
Cd209d	1
Diexf	1
Cd209g	1
Dleu2	1
Cd24a	1
Dlg4	1
Cd28	1
Dll1	1
Cd300lf	1
Dlx1as	1
Cd81	1
Dmbt1	1
Cd99l2	1
Dmkn	1
Cdh1	1
Dnajc12	1
Cdhr5	1
Dnajc13	1
Gm10629	1
Dnhd1	1
1700030J22Rik	1
Dnm2	1
1700084C01Rik	1
Dok1	1
2010001M06Rik	1
Dolpp1	1
2210415F13Rik	1
Dpys	1
2310035K24Rik	1
Dscaml1	1
2610001J05Rik	1
Duoxa1	1
2810007J24Rik	1
Dusp10	1
4930455C21Rik	1
Dusp3	1
4931406C07Rik	1
Dyrk1b	1
5033421B08Rik	1
Dzip1	1
6330512M04Rik	1
E2f1	1
9330161L09Rik	1
E2f3	1
A130040M12Rik	1
Eef1a1	1
A4galt	1
Eef2	1
AA407331	1
Eefsec	1
Aadac	1
Efna3	1
Abhd2	1
Egr4	1
Abtb1	1
Ehd1	1
Acot11	1
Eif1	1
Acp1	1
Eif2ak4	1
Acvr1c	1
Eif3h	1
Adh1	1
Eif3l	1
Adprh	1
Eif4ebp2	1
Agfg2	1
Elavl2	1
AI848285	1
Elavl4	1
Aig1	1
Elovl7	1
Akr1c13	1
Emid1	1
Aldh2	1
Emp2	1
Alox12	1
Enox2	1
Ampd3	1
Enpp4	1
Ank	1
Epcam	1
Ankrd28	1
Ephb4	1
Anxa3	1
Ephx1	1
Aox2	1
Ephx2	1
Apc	1
Eps15l1	1
Apoc1	1
Ercc1	1
Arg2	1
Ercc3	1
Arhgap9	1
Eri2	1
Armc10	1
Ermap	1
Arpc5	1
Ermp1	1
Asic5	1
Esd	1
Atg4b	1
Esm1	1
Atp11a	1
Esrrb	1
Atp1a3	1
Etv6	1
Atp6v0e2	1
Evc2	1
Avpi1	1
Exosc10	1
B3gnt3	1
Exosc3	1
Baiap2	1
Ezr	1
BC021785	1
F7	1
BC053393	1
Fa2h	1
BC147527	1
Fabp1	1
Bcl2a1b	1
Fabp5l2	1
Bex2	1
Fah	1
Bmp10	1
Fahd1	1
Brcc3	1
Fahd2a	1
Brpf1	1
Fam110c	1
Btrc	1
Fam117a	1
C030005K06Rik	1
Fam120b	1
C130040N14Rik	1
Fam126a	1
C3	1
Fam129b	1
C79242	1
Fam136b-ps	1
Cadm1	1
Fam13a	1
Camk1d	1
Fam184a	1
Car8	1
Fam187b	1
Cbln3	1
Fam198a	1
Ccbp2	1
Fam198b	1
Ccdc30	1
Fam19a2	1
Ccdc85a	1
Fam213a	1
Ccnd1	1
Fam46c	1
Cd164	1
Fam63b	1
Cd209e	1
Fam69b	1
Cd276	1
Fam72a	1
Cd36	1
Fam83a	1
Cdc42ep4	1
Fam84b	1
Cdk17	1
Fam89b	1
1700055N04Rik	1
Fas	1
2010107G23Rik	1
Fat2	1
2410004P03Rik	1
Fbxl7	1
3110007F17Rik	1
Fbxo11	1
5031425F14Rik	1
Fbxo21	1
8430408G22Rik	1
Fbxo25	1
A330041J22Rik	1
Fbxo3	1
AA409749	1
Fbxo9	1
Abi3bp	1
Fcor	1
Acot7	1
Fcrl1	1
Acyp2	1
Fdx1	1
Adssl1	1
Fezf2	1
Aifm2	1
Fgd4	1
Aldh1	1
Fgd6	1
Ambra1	1
Fgf1	1
Ankrd17	1
Fgfr1	1
Aoc2	1
Fgfr2	1
Aplf	1
Fgfr4	1
Arhgap10	1
Fhod3	1
Arnt2	1
Fign	1
Aspn	1
Fip1l1	1
Atp12a	1
Fitm2	1
AU018778	1
Fkbp1a	1
B4galt6	1
Fkbp9	1
BC023829	1
Flot1	1
Bcdin3d	1
Flt4	1
Bloc1s6	1
Fmnl3	1
Brd7	1
Fmo1	1
Bub3	1
Fnbp4	1
C1qtnf1	1
Foxa1	1
Cacnb2	1
Foxc2	1
Camk4	1
Foxr1	1
Cbx4	1
Frk	1
Ccdc69	1
Fsd1	1
Ccr2	1
Fstl4	1
Cd247	1
Ftcd	1
Cd84	1
Ftsj3	1
1700021F05Rik	1
Fut8	1
2310014L17Rik	1
Fut9	1
4930481A15Rik	1
Fxyd1	1
A030009H04Rik	1
Fxyd7	1
Abcb1b	1
Fzd2	1
Acss2os	1
G730013B05Rik	1
Agxt2	1
Gabbr2	1
Aldh4a1	1
Gabpa	1
Ankrd36	1
Gal3st1	1
Aqp3	1
Galk1	1
Asb14	1
Galm	1
Atp5b	1
Galr1	1
Bbs10	1
Galt	1
Bcl2l1	1
Gata2	1
Btg2	1
Gcc1	1
C77370	1
Gcc2	1
Casp9	1
Gcnt1	1
Ccl19	1
Gcsh	1
Cd300e	1
Gdpd1	1
1810010H24Rik	1
Gfra1	1
5430416N02Rik	1
Ggt7	1
Acbd6	1
Ghdc	1
Akr1a1	1
Gimap8	1
Ap3b2	1
Git1	1
Atg7	1
Git2	1
BC056474	1
Gja1	1
C030014I23Rik	1
Gjb6	1
Ccdc134	1
Gjc2	1
Cdh16	1
Gjc3	1
A630052C17Rik	1
Gla	1
Anapc13	1
Glipr1	1
B130024G19Rik	1
Glipr2	1
Caln1	1
Glrx2	1
2610318N02Rik	1
Glyat	1
Arid4b	1
Glyctk	1
Cd209b	1
Gm10125	1
Bphl	1
Gm10146	1
Adnp2	1
Gm10621	1
Itga10	1
Itga4	1
Il16	1
Pik3cd	1
Il17ra	1
Gm11652	1
Il18	1
Gm11753	1
Il4ra	1
Gm12176	1
Il7r	1
Gm12222	1
Ildr2	1
Gm12407	1
Imp4	1
Gm12503	1
Inhbc	1
Gm12611	1
Ino80	1
Gm12744	1
Ino80c	1
Gm12879	1
Inpp5e	1
Gm13080	1
Ints3	1
Gm13241	1
Ints8	1
Gm13375	1
Iqck	1
Gm13470	1
Isca2	1
Gm13657	1
Isg20	1
Gm13770	1
Isyna1	1
Gm13864	1
Gm10872	1
Gm13939	1
Itga6	1
Gm13991	1
Itga7	1
Gm14005	1
Itgae	1
Gm14047	1
Itgb3bp	1
Gm14265	1
Itih4	1
Gm14326	1
Itk	1
Gm14328	1
Itpkb	1
Gm14430	1
Itpr3	1
Gm14493	1
Jmy	1
Gm14817	1
Jph3	1
Gm15280	1
Jrk	1
Gm15436	1
Jup	1
Gm15459	1
Kalrn	1
Gm15552	1
Kank2	1
Gm15638	1
Kansl1l	1
Gm15785	1
Kansl3	1
Gm15975	1
Kat5	1
Gm16025	1
Kbtbd12	1
Gm16177	1
Kcnb1	1
Gm16485	1
Kcnc3	1
Gm16596	1
Kcnd2	1
Gm17244	1
Kcnh3	1
Gm17786	1
Kcnh4	1
Gm19572	1
Kcnj1	1
Gm19831	1
Kcnj5	1
Gm2023	1
Kcnmb2	1
Gm20605	1
Kcnq2	1
Gm20712	1
Kctd18	1
Gm2076	1
Kctd6	1
Gm21817	1
Kctd9	1
Gm2411	1
Kdm1a	1
Gm2457	1
Kdm2b	1
Gm25117	1
Khdc1a	1
Gm2564	1
Kif18a	1
Gm26572	1
Kif9	1
Gm26592	1
Kifap3	1
Gm26797	1
Kit	1
Gm26916	1
Klb	1
Gm27013	1
Klf16	1
Gm29571	1
Klf4	1
Gm2a	1
Klf7	1
Gm34654	1
Klhdc9	1
Gm35570	1
Klhl5	1
Gm3601	1
Klk11	1
Gm3716	1
Klra18	1
Gm410	1
Klrb1b	1
Gm4202	1
Kpnb1	1
Gm43072	1
Krt4	1
Gm44081	1
Krt72-ps	1
Gm4724	1
Krt75	1
Gm47818	1
Krt79	1
Gm48342	1
Krtap16-3	1
Gm48795	1
Krtap16-6	1
Gm4952	1
L1td1	1
Gm5182	1
L2hgdh	1
Gm5424	1
Lacc1	1
Gm5523	1
Lasp1	1
Gm5549	1
Lca5l	1
Gm5814	1
Lcat	1
Gm6039	1
Lce1a1	1
Gm6100	1
Lce1h	1
Gm6166	1
Lcorl	1
Gm6351	1
Ldhb	1
Gm6612	1
Lepr	1
Gm6787	1
Leprotl1	1
Gm7049	1
Lgals9	1
Gm7451	1
Lims2	1
Gm7497	1
Lin7b	1
Gm7589	1
Lipg	1
Gm7658	1
Litaf	1
Gm7979	1
Lmln	1
Gm8029	1
LOC100042025	1
Gm8882	1
LOC100046079	1
Gm9234	1
LOC100048117	1
Gm9531	1
LOC100048499	1
Gm9752	1
LOC100048759	1
Gmpr	1
LOC100502592	1
Gnas	1
LOC100862643	1
Gng10	1
LOC635087	1
Gng4	1
LOC675851	1
Gnmt	1
Lox	1
Got1	1
Lpcat3	1
Gp9	1
Lphn1	1
Gpi1	1
Lrdd	1
Gpr137b	1
Lrp1	1
Gpr150	1
Lrrc15	1
Gpr174	1
Lrrc19	1
Gprc5b	1
Lrrc3b	1
Gpx6	1
Lrrc46	1
Gria3	1
Lta4h	1
Grn	1
Ltbp1	1
Gsta4	1
Luc7l3	1
Gstm4	1
Lurap1l	1
Gtdc1	1
Ly6h	1
Gtf3c4	1
Lysmd2	1
Gucy1a3	1
M6pr	1
Gzmd	1
Macrod1	1
H2-K2	1
Mad2l1	1
H2-T3	1
Maged1	1
H3f3c	1
Magi3	1
Habp4	1
Maml2	1
Hamp	1
Manba	1
Hap1	1
Map2k5	1
Hdgfl1	1
Map3k14	1
Hectd1	1
Map3k4	1
Herpud2	1
Map3k7	1
Hgd	1
Map4	1
Hiat1	1
Map9	1
Higd1b	1
Mapk1	1
Hint1	1
Mapre2	1
Hira	1
March6	1
Hist1h4j	1
Mark1	1
Hlcs	1
Mast2	1
Hltf	1
Mat2a	1
Hmgb3	1
Matk	1
Hmgn5	1
Mbd2	1
Hn1	1
Mdfi	1
Hnf4a	1
Mea1	1
Hpd	1
Med24	1
Hras1	1
Megf8	1
Hsbp1l1	1
Meis3	1
Hsd3b1	1
Meox1	1
Hsf2bp	1
Mesp2	1
Hspa1b	1
Mettl18	1
Hspa9	1
Mettl20	1
Htra3	1
Mettl23	1
Iah1	1
Mettl7a2	1
Iars2	1
Mfap1a	1
Icam1	1
Mfap1b	1
Idh3a	1
Mgst3	1
Ier2	1
Mipep-ps	1
Iffo2	1
Mir682	1
Igf2r	1
Mir6922	1
Ighm	1
Mitf	1
Igj	1
Mkks	1
Igkc	1
Mkln1	1
Igkv1-135	1
Mllt3	1
Igkv4-53	1
Mmd	1
Igkv6-23	1
Mmp11	1
Iglc1	1
Mms19	1
Igsf9	1
mmu-mir-6392	1
Ikzf4	1
Mnat1	1
Gm11722	1
Mob1b	1
Gm12217	1
Mob3a	1
Gm12500	1
Mob3b	1
Gm12657	1
Mogat1	1
Gm13016	1
Mogat2	1
Gm13309	1
Mosc1	1
Gm13634	1
Mrpl48	1
Gm13784	1
Mrps14	1
Gm13954	1
Mrps9	1
Gm14025	1
Msi1	1
Gm14308	1
Mt1	1
Gm14391	1
Mt2	1
Gm14780	1
Mthfd1	1
Gm15348	1
Mthfd2	1
Gm15479	1
Mthfd2l	1
Gm15764	1
Mtm1	1
Gm15998	1
Mttp	1
Gm16401	1
Muc13	1
Gm17060	1
Muc19	1
Gm19357	1
Mug-ps1	1
Gm2007	1
Mul1	1
Gm20608	1
Mustn1	1
Gm20939	1
Mybbp1a	1
Gm2444	1
Mycbp	1
Gm25135	1
Myo10	1
Gm26583	1
Myo1e	1
Gm2682	1
Myo1g	1
Gm29483	1
Myocd	1
Gm3248	1
Myot	1
Gm35986	1
Myoz1	1
Gm37736	1
Myzap	1
Gm42413	1
Mzb1	1
Gm4535	1
Mzf1	1
Gm48326	1
Naalad2	1
Gm49050	1
Nap1l3	1
Gm5405	1
Ncam2	1
Gm5532	1
Ncan	1
Gm5944	1
Ncor2	1
Gm6115	1
Ndn	1
Gm6604	1
Ndrg3	1
Gm6977	1
Ndufa2	1
Gm7488	1
Ndufa3	1
Gm7654	1
Ndufa4	1
Gm7982	1
Ndufc2	1
Gm8911	1
Necab2	1
Gm9744	1
Nek8	1
Gnao1	1
Nek9	1
Gng2	1
Nenf	1
Gnrhr	1
Neurod2	1
Gpd1	1
Nfatc1	1
Gpr137b-ps	1
Nfyb	1
Gpr27	1
Ngdn	1
Gria2	1
Ngfrap1	1
Gsg1	1
Nhedc1	1
Gstm5	1
Nhlrc4	1
Gtsf1l	1
Ninj1	1
H13	1
Nkd1	1
H3f3a	1
Nkx1-2	1
Hadhb	1
Nkx2-2	1
Hcn3	1
Nle1	1
Helz	1
Nlrp1b	1
Hhex	1
Nlrp5	1
Hilpda	1
Nolc1	1
Hist1h2bj	1
Nono	1
Hlf	1
Notch4	1
Hmgcs2	1
Nova1	1
Hnf1a	1
Nox4	1
Hps5	1
Npdc1	1
Hsd17b6	1
Nr1d1	1
Hspa14	1
Nr1h5	1
Hspbap1	1
Nsun7	1
Iars	1
Nt5c3l	1
Idh2	1
Ntan1	1
Ier3	1
Nuak2	1
Igfbp4	1
Nucb2	1
Igk	1
Nudt16l1	1
Igk-V28	1
Nudt19	1
Igkv8-30	1
Nudt6	1
Ikbip	1
NULL	1
Gm12070	1
Numb	1
Gm12516	1
Nup210l	1
Gm13091	1
Nus1	1
Gm13673	1
Nxnl2	1
Gm13998	1
Nyap1	1
Gm14327	1
Oas2	1
Gm15249	1
Oaz3	1
Gm15587	1
Obox3	1
Gm16116	1
Ocstamp	1
Gm17619	1
Odc1	1
Gm20319	1
Odz3	1
Gm22711	1
Olfm3	1
Gm26529	1
Olfr1372-ps1	1
Gm26967	1
Olfr1442	1
Gm3555	1
Olfr212	1
Gm4189	1
Orc6	1
Gm4736	1
Osgep	1
Gm5093	1
Osgin2	1
Gm5637	1
Osmr	1
Gm6223	1
Ost4	1
Gm7416	1
Ostc	1
Gm7959	1
Otc	1
Gm9290	1
Otoa	1
Gnat1	1
Otud5	1
Got2	1
Otx2	1
Gpr157	1
P2rx6	1
Grin2b	1
P2ry2	1
Gtf2e1	1
P4hb	1
H2-Oa	1
Padi4	1
Hand2	1
Pag1	1
Hexb	1
Pak1ip1	1
Hipk2	1
Pank3	1
Hmgb1	1
Papd5	1
Hnrnpa1	1
Papd7	1
Hsd3b2	1
Papss1	1
Hydin	1
Pax3	1
Ido1	1
Pbk	1
Ighv1-18	1
Pbx3	1
Igkv6-17	1
Pcdhb10	1
Gm11518	1
Pcdhb4	1
Gm12868	1
Pcdhb7	1
Gm13880	1
Pck2	1
Gm14434	1
Pcyox1	1
Gm15823	1
Pdcd10	1
Gm19774	1
Pde1b	1
Gm25082	1
Pde4a	1
Gm2986	1
Pde4b	1
Gm43738	1
Pde4d	1
Gm5506	1
Pde4dip	1
Gm6749	1
Pde8a	1
Gm8394	1
Pdgfa	1
Gnl3	1
Pdia3	1
Gprc5d	1
Pdia6	1
Gzf1	1
Pdilt	1
Hebp2	1
Pdlim2	1
Hk1	1
Pdlim5	1
Hrsp12	1
Pdxdc1	1
Ibsp	1
Pdxk	1
Igkj1	1
Pdzd4	1
Gm12247	1
Pes1	1
Gm14257	1
Pex16	1
Gm16574	1
Pex5l	1
Gm26695	1
Pfdn5	1
Gm48574	1
Pgap2	1
Gm7535	1
Pglyrp2	1
Gpr108	1
Pgm2	1
Haao	1
Phf19	1
Hmmr	1
Phf7	1
Ift122	1
Phka2	1
Gm13431	1
Phlda1	1
Gm20721	1
Phyh	1
Gm6055	1
Pi4k2b	1
Gstm3	1
Pi4kb	1
Hspa2	1
Pigh	1
Gm15446	1
Pigm	1
Gm9912	1
Pigr	1
Iglv1	1
Pigu	1
Hibadh	1
Pih1d2	1
Gm36346	1
Pik3c2g	1
Stk38l	1
Stk39	1
Stom	1
Pira6	1
Stx4a	1
Pitpnm1	1
Stx7	1
Supt3	1
Dnph1	1
Suv420h2	1
Pla2g16	1
Syngr4	1
Spc24	1
Sypl	1
Plcg1	1
Sun1	1
Pla1a	1
Plin5	1
Plagl1	1
Plxnb2	1
Svs6	1
Pnp2	1
Sybu	1
Pola2	1
Syne1	1
Polr3d	1
Plcb2	1
Pon3	1
Plcz1	1
Pou2f2	1
Plekhd1	1
Pparg	1
Sytl3	1
Ppm1m	1
Sytl4	1
Ppp1r42	1
Sytl5	1
Pradc1	1
Tac1	1
Prc1	1
Tacc3	1
Prdx5	1
Taok2	1
Prim1	1
Taok3	1
Prkca	1
Tbc1d1	1
Prkd3	1
Tbca	1
Prkrip1	1
Tbcc	1
Prl8a8	1
Tbcd	1
Prom1	1
Tbce	1
Prp2	1
Tbl2	1
Prpmp5	1
Tbx10	1
Prss2	1
Tbx4	1
Psd3	1
Tcea1-ps1	1
Psmd5	1
Tcea2	1
Ptger2	1
Tcea3	1
Ptk7	1
Tcf7l1	1
Ptpra	1
Tcrg-V4	1
Pus10	1
Tcte2	1
Pvrl3	1
Tctex1d2	1
Pycr1	1
Tead2	1
Qpctl	1
Terf2	1
Qtrt1	1
Tes	1
Rab13	1
Tesk2	1
Rab30	1
Tfr2	1
Rab6a	1
Thop1	1
Rabep1	1
Tial1	1
Rad23a	1
Tiam1	1
Ralgapb	1
Ticam1	1
Rap1b	1
Tjap1	1
Rasgrf1	1
Tlk2	1
Rassf10	1
Tlr4	1
Rassf7	1
Tm2d2	1
Rbm25	1
Tm6sf2	1
Rcbtb2	1
Tmc5	1
Rdbp	1
Tmed2	1
Rdh7	1
Tmem106a	1
Reep6	1
Tmem123	1
Rexo2	1
Tmem150a	1
Rgl1	1
Tmem191c	1
Rgsl1	1
Tmem216	1
Rhbdl1	1
Tmem222	1
Rhox9	1
Tmem43	1
Rimklb	1
Tmem51	1
Rnd1	1
Tmem51os1	1
Rnf128	1
Tmem53	1
Rnf138	1
Tmem8	1
Rnf20	1
Tmem82	1
Rnf24	1
Tmem91	1
Robo1	1
Tmprss3	1
Rpap2	1
Tnfrsf19	1
Rpl19	1
Tnfsf13	1
Rpl21-ps7	1
Tnfsf14	1
Rpl27-ps3	1
Tnip2	1
Rpl37a	1
Tom1	1
Rplp0	1
Tomm40l	1
Rps12-ps10	1
Tomm6	1
Rps15a-ps7	1
Top3b	1
Rps6	1
Tor1a	1
Rps6kb2	1
Tpd52	1
Rps6-ps4	1
Tpm1	1
Rras2	1
Tpm3	1
Rtn4r	1
Tpt1	1
Rufy1	1
Trabd2b	1
Runx1	1
Trap1	1
Rxra	1
Trappc5	1
S100a16	1
Trgv2	1
S1pr3	1
Trim13	1
Saa4	1
Trim34a	1
Sacm1l	1
Trim37	1
Sars	1
Trim39	1
Sbno1	1
Trim60	1
Scaf8	1
Trip12	1
Scn2b	1
Trip13	1
Scn8a	1
Trip6	1
Sdc1	1
Trmt112	1
Sdc3	1
Trmt13	1
Sebox	1
Trmt61a	1
Sec63	1
Trpc1	1
Sel1l3	1
Trpm6	1
Selk	1
Trpm7	1
Selp	1
Tsg101	1
Sepn1	1
Tshb	1
Sepx1	1
Tsks	1
Serpina12	1
Tsn	1
Serpinb6c	1
Tsnax	1
Sertad2	1
Tspan32	1
Setd8	1
Tspan33	1
Sfrp1	1
Tspyl4	1
Sgce	1
Tsta3	1
Sh3rf2	1
Tstd1	1
Shbg	1
Ttc30a1	1
Shf	1
Ttc30a2	1
Six4	1
Ttc36	1
Slc12a3	1
Ttl	1
Slc15a2	1
Ttll3	1
Slc16a4	1
Tubg2	1
Slc17a2	1
Tubgcp6	1
Slc20a2	1
Tuft1	1
Slc22a27	1
Tug1	1
Slc25a26	1
Tulp2	1
Slc25a33	1
Twf2	1
Slc26a6	1
Txn1	1
Slc2a3	1
Txndc8	1
Slc30a5	1
Ube2c	1
Slc35a5	1
Ube2d2a	1
Slc39a1	1
Ube2e2	1
Slc44a1	1
Ube2e3	1
Slc47a1	1
Ube2i	1
Slc5a1	1
Ube3c	1
Slc6a16	1
Ube4a	1
Slco1a6	1
Ubr5	1
Slco4a1	1
Ubtf	1
[truncated: 1,086 more rows]
