# Supplementary material for: Mining cholesterol genes from thousands of mouse livers identifies aldolase C as a regulator of cholesterol biosynthesis
Source: J Lipid Res. 2024 Feb 28;65(3):100525. doi: 10.1016/j.jlr.2024.100525 (PMC10965479; doi:10.1016/j.jlr.2024.100525)
Supplement: Supplemental Table S4 [file mmc8.xlsx]

## Sheet: COMPLETE OVERLAP
Supplemental Table 4: Overlap of Mouse Liver Cholesterol Module with Human Liver Cholesterol Module in STARNET study
GENE	OVERLAP	REPLICATION#
FDPS	YES	28
DHCR7	YES	27
NSDHL	YES	26
IDI1	YES	26
FDFT1	YES	26
MVD	YES	26
SQLE	YES	25
RDH11	YES	24
LSS	YES	24
MMAB	YES	23
HMGCS1	YES	23
HMGCR	YES	20
TM7SF2	YES	20
MVK	YES	20
HSD17B7	YES	19
ACSS2	YES	19
SC5D	YES	18
TMEM97	YES	17
ACAT2	YES	15
PCSK9	YES	15
C14orf1 (Erg28)	Yes	14
ALDOC	YES	12
ACLY	YES	11
ACACB	YES	11
SREBF2	YES	11
CYB5B	YES	10
SCD (Scd1)	YES	9
FADS1	YES	8
ELOVL6	YES	8
FADS2	YES	8
TLCD1	YES	8
EBP	YES	8
ACACA	YES	7
TMCO6	YES	7
DHCR24	YES	7
MSMO1	YES	7
ELOVL5	YES	6
CETN2	YES	5
AACS	YES	5
PGD	YES	4
TKT	YES	4
PNPLA3	YES	4
CYP51A1	YES	2
FAM213A	YES	1
RAB5B	YES	1
NEK8	YES	1
TDRKH	YES	1
ADIPOR2	YES	1
MRPS27	YES	1
TMEM55B	NO
PI4K2A	NO
FLVCR1	NO
VPS37D	NO
AK7	NO
NPC1L1	NO
NPC1	NO
TIMM10B	NO
C2orf82	NO
